# Supplementary material for: Reduced neural activity but improved coding in rodent higher-order visual cortex during locomotion
Source: Nat Commun. 2022 Mar 30;13:1676. doi: 10.1038/s41467-022-29200-z (PMC8967903; doi:10.1038/s41467-022-29200-z)
Supplement: Supplementary file 3 — Dataset 1 [file 41467_2022_29200_MOESM3_ESM.zip]

Archive with 14 entries (13 files):
- SOURCEDATA/
- SOURCEDATA/1cdeg.csv
- SOURCEDATA/1fg.csv
- SOURCEDATA/3ai.csv
- SOURCEDATA/3aii.csv
- SOURCEDATA/3b.csv
- SOURCEDATA/3de.csv
- SOURCEDATA/3f.csv
- SOURCEDATA/3g.csv
- SOURCEDATA/3h.csv
- SOURCEDATA/fig2ab.csv
- SOURCEDATA/fig2cd.csv
- SOURCEDATA/fig2ef.csv
- SOURCEDATA/fig2gh.csv
