# Supplementary material for: Reduced neural activity but improved coding in rodent higher-order visual cortex during locomotion
Source: Nat Commun. 2022 Mar 30;13:1676. doi: 10.1038/s41467-022-29200-z (PMC8967903; doi:10.1038/s41467-022-29200-z)
Supplement: Supplementary file 3 — Dataset 1 [file 41467_2022_29200_MOESM3_ESM.zip › SOURCEDATA/1cdeg.csv]

	cell_id	tuning_type	region	line	run_rho	stim
0	562651136.0	1	VISl	Cux2-CreERT2	-0.9140350877192982	stimulus
0	517498443.0	2	VISl	Cux2-CreERT2	0.4859649122807017	stimulus
0	562651140.0	2	VISl	Cux2-CreERT2	0.9280701754385964	stimulus
0	562651147.0	1	VISl	Cux2-CreERT2	-0.7070175438596492	stimulus
0	562651150.0	2	VISl	Cux2-CreERT2	0.8859649122807017	stimulus
0	562651153.0	2	VISl	Cux2-CreERT2	0.9456140350877192	stimulus
0	562651861.0	2	VISl	Cux2-CreERT2	0.9491228070175438	stimulus
0	562651162.0	2	VISl	Cux2-CreERT2	0.8964912280701753	stimulus
0	562651166.0	1	VISl	Cux2-CreERT2	-0.8315789473684211	stimulus
0	562651170.0	1	VISl	Cux2-CreERT2	-0.7929824561403509	stimulus
0	562651172.0	2	VISl	Cux2-CreERT2	0.956140350877193	stimulus
0	562651175.0	2	VISl	Cux2-CreERT2	0.987719298245614	stimulus
0	562651181.0	1	VISl	Cux2-CreERT2	-0.9228070175438597	stimulus
0	562651186.0	1	VISl	Cux2-CreERT2	-0.8456140350877193	stimulus
0	562651191.0	3	VISl	Cux2-CreERT2	-0.2719298245614035	stimulus
0	562651198.0	1	VISl	Cux2-CreERT2	-0.9228070175438597	stimulus
0	562651203.0	1	VISl	Cux2-CreERT2	-0.6017543859649123	stimulus
0	517511862.0	1	VISl	Cux2-CreERT2	-0.943859649122807	stimulus
0	588677197.0	3	VISl	Cux2-CreERT2	0.38947368421052625	stimulus
0	562651214.0	1	VISl	Cux2-CreERT2	-0.6754385964912282	stimulus
0	587782840.0	1	VISl	Cux2-CreERT2	-0.8473684210526315	stimulus
0	517488724.0	1	VISl	Cux2-CreERT2	-0.6859649122807018	stimulus
0	589439925.0	3	VISl	Cux2-CreERT2	-0.28947368421052627	stimulus
0	562651228.0	1	VISl	Cux2-CreERT2	-0.9333333333333333	stimulus
0	589176933.0	3	VISl	Cux2-CreERT2	0.32631578947368417	stimulus
0	562651238.0	1	VISl	Cux2-CreERT2	-0.7894736842105263	stimulus
0	562651242.0	2	VISl	Cux2-CreERT2	0.7350877192982455	stimulus
0	586178667.0	2	VISl	Cux2-CreERT2	0.9403508771929823	stimulus
0	589174120.0	3	VISl	Cux2-CreERT2	0.43684210526315786	stimulus
0	589200150.0	3	VISl	Cux2-CreERT2	0.3403508771929824	stimulus
0	586178678.0	1	VISl	Cux2-CreERT2	-0.719298245614035	stimulus
0	517513339.0	2	VISl	Cux2-CreERT2	0.9929824561403509	stimulus
0	517513349.0	3	VISl	Cux2-CreERT2	0.3245614035087719	stimulus
0	562651274.0	2	VISl	Cux2-CreERT2	0.8701754385964912	stimulus
0	517513361.0	1	VISl	Cux2-CreERT2	-0.7842105263157895	stimulus
0	562651282.0	2	VISl	Cux2-CreERT2	0.9421052631578948	stimulus
0	562651286.0	1	VISl	Cux2-CreERT2	-0.843859649122807	stimulus
0	517488795.0	3	VISl	Cux2-CreERT2	-0.1789473684210526	stimulus
0	559110853.0	3	VISl	Cux2-CreERT2	-0.32807017543859646	stimulus
0	562651297.0	3	VISl	Cux2-CreERT2	0.39649122807017545	stimulus
0	562651302.0	2	VISl	Cux2-CreERT2	0.887719298245614	stimulus
0	517513383.0	2	VISl	Cux2-CreERT2	0.819298245614035	stimulus
0	562651307.0	1	VISl	Cux2-CreERT2	-0.7929824561403509	stimulus
0	517488816.0	1	VISl	Cux2-CreERT2	-0.6982456140350877	stimulus
0	562652412.0	1	VISl	Cux2-CreERT2	-0.8596491228070176	stimulus
0	517513399.0	3	VISl	Cux2-CreERT2	0.3403508771929824	stimulus
0	562651328.0	1	VISl	Cux2-CreERT2	-0.6666666666666666	stimulus
0	517509153.0	1	VISl	Cux2-CreERT2	-0.8421052631578947	stimulus
0	562651339.0	1	VISl	Cux2-CreERT2	-0.6368421052631579	stimulus
0	562651346.0	1	VISl	Cux2-CreERT2	-0.8105263157894737	stimulus
0	517513434.0	2	VISl	Cux2-CreERT2	0.8789473684210527	stimulus
0	562651362.0	1	VISl	Cux2-CreERT2	-0.6210526315789473	stimulus
0	517491409.0	1	VISl	Cux2-CreERT2	-0.9350877192982456	stimulus
0	517513453.0	2	VISl	Cux2-CreERT2	0.5543859649122806	stimulus
0	569637257.0	2	VISl	Cux2-CreERT2	0.6157894736842106	stimulus
0	562651385.0	1	VISl	Cux2-CreERT2	-0.8368421052631579	stimulus
0	562651388.0	2	VISl	Cux2-CreERT2	0.7210526315789473	stimulus
0	517488895.0	1	VISl	Cux2-CreERT2	-0.5929824561403508	stimulus
0	562651403.0	1	VISl	Cux2-CreERT2	-0.8807017543859648	stimulus
0	562651414.0	2	VISl	Cux2-CreERT2	0.9403508771929823	stimulus
0	576371584.0	2	VISl	Cux2-CreERT2	0.7087719298245614	stimulus
0	562651419.0	1	VISl	Cux2-CreERT2	-0.8263157894736841	stimulus
0	517488932.0	3	VISl	Cux2-CreERT2	0.4403508771929824	stimulus
0	562651436.0	1	VISl	Cux2-CreERT2	-0.843859649122807	stimulus
0	589177142.0	2	VISl	Cux2-CreERT2	0.6649122807017543	stimulus
0	517513529.0	2	VISl	Cux2-CreERT2	0.6192982456140351	stimulus
0	562651450.0	1	VISl	Cux2-CreERT2	-0.9210526315789472	stimulus
0	562651455.0	1	VISl	Cux2-CreERT2	-0.7298245614035088	stimulus
0	559110880.0	2	VISl	Cux2-CreERT2	0.6894736842105263	stimulus
0	562651462.0	1	VISl	Cux2-CreERT2	-0.7736842105263159	stimulus
0	562651465.0	1	VISl	Cux2-CreERT2	-0.8403508771929825	stimulus
0	562651470.0	1	VISl	Cux2-CreERT2	-0.6771929824561403	stimulus
0	517441069.0	3	VISl	Cux2-CreERT2	0.09824561403508772	stimulus
0	517513558.0	1	VISl	Cux2-CreERT2	-0.8649122807017543	stimulus
0	562651481.0	2	VISl	Cux2-CreERT2	0.9140350877192982	stimulus
0	562651484.0	2	VISl	Cux2-CreERT2	0.9245614035087718	stimulus
0	576371429.0	3	VISl	Cux2-CreERT2	-0.443859649122807	stimulus
0	562651489.0	1	VISl	Cux2-CreERT2	-0.856140350877193	stimulus
0	562651496.0	1	VISl	Cux2-CreERT2	-0.787719298245614	stimulus
0	517513583.0	2	VISl	Cux2-CreERT2	0.9508771929824561	stimulus
0	517442281.0	1	VISl	Cux2-CreERT2	-0.8526315789473684	stimulus
0	517513602.0	3	VISl	Cux2-CreERT2	0.3929824561403509	stimulus
0	562651531.0	2	VISl	Cux2-CreERT2	0.5105263157894736	stimulus
0	562651541.0	2	VISl	Cux2-CreERT2	0.6385964912280702	stimulus
0	589177238.0	1	VISl	Cux2-CreERT2	-0.5070175438596491	stimulus
0	562651546.0	1	VISl	Cux2-CreERT2	-0.6929824561403508	stimulus
0	576371439.0	3	VISl	Cux2-CreERT2	-0.28070175438596495	stimulus
0	562651551.0	1	VISl	Cux2-CreERT2	-0.9175438596491228	stimulus
0	517489061.0	1	VISl	Cux2-CreERT2	-0.6929824561403508	stimulus
0	562651562.0	1	VISl	Cux2-CreERT2	-0.7473684210526316	stimulus
0	517499634.0	1	VISl	Cux2-CreERT2	-0.46842105263157896	stimulus
0	562651572.0	1	VISl	Cux2-CreERT2	-0.6175438596491227	stimulus
0	562651576.0	1	VISl	Cux2-CreERT2	-0.8315789473684211	stimulus
0	517499637.0	2	VISl	Cux2-CreERT2	0.5052631578947369	stimulus
0	562651588.0	1	VISl	Cux2-CreERT2	-0.8052631578947368	stimulus
0	562651592.0	1	VISl	Cux2-CreERT2	-0.8684210526315789	stimulus
0	517509427.0	3	VISl	Cux2-CreERT2	-0.057894736842105256	stimulus
0	517509197.0	3	VISl	Cux2-CreERT2	-0.2631578947368421	stimulus
0	562651601.0	1	VISl	Cux2-CreERT2	-0.8842105263157896	stimulus
0	562651605.0	2	VISl	Cux2-CreERT2	0.9771929824561404	stimulus
0	517489110.0	3	VISl	Cux2-CreERT2	-0.31578947368421056	stimulus
0	562651609.0	1	VISl	Cux2-CreERT2	-0.787719298245614	stimulus
0	562651614.0	1	VISl	Cux2-CreERT2	-0.9280701754385964	stimulus
0	562651617.0	1	VISl	Cux2-CreERT2	-0.8052631578947368	stimulus
0	562651621.0	2	VISl	Cux2-CreERT2	0.8947368421052632	stimulus
0	562651624.0	2	VISl	Cux2-CreERT2	0.9421052631578948	stimulus
0	562651627.0	2	VISl	Cux2-CreERT2	0.8736842105263157	stimulus
0	589087230.0	1	VISl	Cux2-CreERT2	-0.6578947368421053	stimulus
0	589087236.0	1	VISl	Cux2-CreERT2	-0.8228070175438595	stimulus
0	562651655.0	1	VISl	Cux2-CreERT2	-0.9596491228070174	stimulus
0	562651664.0	1	VISl	Cux2-CreERT2	-0.8052631578947368	stimulus
0	589087254.0	2	VISl	Cux2-CreERT2	0.9298245614035087	stimulus
0	562651671.0	1	VISl	Cux2-CreERT2	-0.6210526315789473	stimulus
0	562651686.0	1	VISl	Cux2-CreERT2	-0.6701754385964912	stimulus
0	589201501.0	3	VISl	Cux2-CreERT2	0.38596491228070173	stimulus
0	576371203.0	3	VISl	Cux2-CreERT2	-0.2210526315789474	stimulus
0	589087287.0	2	VISl	Cux2-CreERT2	0.8701754385964912	stimulus
0	589439545.0	3	VISl	Cux2-CreERT2	0.15263157894736842	stimulus
0	562651710.0	1	VISl	Cux2-CreERT2	-0.7508771929824561	stimulus
0	517509216.0	2	VISl	Cux2-CreERT2	0.8666666666666666	stimulus
0	589087302.0	2	VISl	Cux2-CreERT2	0.9210526315789472	stimulus
0	589439562.0	2	VISl	Cux2-CreERT2	0.5017543859649122	stimulus
0	589087309.0	2	VISl	Cux2-CreERT2	0.9526315789473684	stimulus
0	562651726.0	1	VISl	Cux2-CreERT2	-0.8017543859649122	stimulus
0	589439567.0	2	VISl	Cux2-CreERT2	0.4964912280701754	stimulus
0	589439572.0	2	VISl	Cux2-CreERT2	0.6631578947368422	stimulus
0	589087323.0	2	VISl	Cux2-CreERT2	0.9333333333333333	stimulus
0	562651740.0	1	VISl	Cux2-CreERT2	-0.9508771929824561	stimulus
0	589439582.0	2	VISl	Cux2-CreERT2	0.6491228070175438	stimulus
0	562651753.0	3	VISl	Cux2-CreERT2	-0.4456140350877193	stimulus
0	589439598.0	1	VISl	Cux2-CreERT2	-0.9508771929824561	stimulus
0	562651759.0	1	VISl	Cux2-CreERT2	-0.9385964912280702	stimulus
0	589087344.0	1	VISl	Cux2-CreERT2	-0.6210526315789473	stimulus
0	562651762.0	1	VISl	Cux2-CreERT2	-0.9140350877192982	stimulus
0	589177460.0	1	VISl	Cux2-CreERT2	-0.780701754385965	stimulus
0	562651765.0	3	VISl	Cux2-CreERT2	0.21228070175438596	stimulus
0	589087351.0	2	VISl	Cux2-CreERT2	0.9315789473684211	stimulus
0	589439610.0	2	VISl	Cux2-CreERT2	0.7526315789473684	stimulus
0	517510591.0	1	VISl	Cux2-CreERT2	-0.7473684210526316	stimulus
0	589087358.0	1	VISl	Cux2-CreERT2	-0.8578947368421052	stimulus
0	562651777.0	1	VISl	Cux2-CreERT2	-0.819298245614035	stimulus
0	589087365.0	2	VISl	Cux2-CreERT2	0.8263157894736841	stimulus
0	517490113.0	3	VISl	Cux2-CreERT2	-0.3719298245614035	stimulus
0	589439625.0	2	VISl	Cux2-CreERT2	0.763157894736842	stimulus
0	562651792.0	1	VISl	Cux2-CreERT2	-0.9526315789473684	stimulus
0	589439637.0	2	VISl	Cux2-CreERT2	0.543859649122807	stimulus
0	517489305.0	1	VISl	Cux2-CreERT2	-0.5859649122807017	stimulus
0	562651803.0	1	VISl	Cux2-CreERT2	-0.9719298245614034	stimulus
0	562651809.0	1	VISl	Cux2-CreERT2	-0.9649122807017543	stimulus
0	589087394.0	1	VISl	Cux2-CreERT2	-0.6631578947368422	stimulus
0	589439651.0	3	VISl	Cux2-CreERT2	0.28421052631578947	stimulus
0	562651814.0	1	VISl	Cux2-CreERT2	-0.8701754385964912	stimulus
0	562651819.0	2	VISl	Cux2-CreERT2	0.9491228070175438	stimulus
0	517513900.0	2	VISl	Cux2-CreERT2	0.9263157894736841	stimulus
0	562651824.0	2	VISl	Cux2-CreERT2	0.9684210526315788	stimulus
0	517509235.0	1	VISl	Cux2-CreERT2	-0.46315789473684205	stimulus
0	562651830.0	1	VISl	Cux2-CreERT2	-0.9140350877192982	stimulus
0	589087415.0	1	VISl	Cux2-CreERT2	-0.7473684210526316	stimulus
0	589439672.0	2	VISl	Cux2-CreERT2	0.5701754385964912	stimulus
0	562651835.0	2	VISl	Cux2-CreERT2	0.9087719298245613	stimulus
0	589087420.0	1	VISl	Cux2-CreERT2	-0.6947368421052632	stimulus
0	517513918.0	2	VISl	Cux2-CreERT2	0.9333333333333333	stimulus
0	589439679.0	2	VISl	Cux2-CreERT2	0.7245614035087719	stimulus
0	562651840.0	1	VISl	Cux2-CreERT2	-0.9	stimulus
0	562651845.0	1	VISl	Cux2-CreERT2	-0.8280701754385964	stimulus
0	517489350.0	2	VISl	Cux2-CreERT2	0.6017543859649123	stimulus
0	589202119.0	3	VISl	Cux2-CreERT2	-0.02280701754385965	stimulus
0	589439693.0	2	VISl	Cux2-CreERT2	0.6789473684210526	stimulus
0	517440637.0	1	VISl	Cux2-CreERT2	-0.6157894736842106	stimulus
0	517489365.0	3	VISl	Cux2-CreERT2	0.2508771929824561	stimulus
0	589439706.0	2	VISl	Cux2-CreERT2	0.6245614035087719	stimulus
0	589439712.0	1	VISl	Cux2-CreERT2	-0.8140350877192982	stimulus
0	517513953.0	3	VISl	Cux2-CreERT2	-0.09298245614035087	stimulus
0	562651875.0	1	VISl	Cux2-CreERT2	-0.9385964912280702	stimulus
0	517513963.0	1	VISl	Cux2-CreERT2	-0.8052631578947368	stimulus
0	562651885.0	1	VISl	Cux2-CreERT2	-0.7350877192982455	stimulus
0	587781587.0	2	VISl	Cux2-CreERT2	0.8368421052631579	stimulus
0	517513974.0	1	VISl	Cux2-CreERT2	-0.5473684210526315	stimulus
0	562651896.0	2	VISl	Cux2-CreERT2	0.9403508771929823	stimulus
0	562651916.0	2	VISl	Cux2-CreERT2	0.9701754385964911	stimulus
0	517509251.0	1	VISl	Cux2-CreERT2	-0.743859649122807	stimulus
0	562651925.0	2	VISl	Cux2-CreERT2	0.6315789473684211	stimulus
0	562651937.0	1	VISl	Cux2-CreERT2	-0.987719298245614	stimulus
0	517514020.0	2	VISl	Cux2-CreERT2	0.7614035087719299	stimulus
0	517511395.0	1	VISl	Cux2-CreERT2	-0.4666666666666667	stimulus
0	589439787.0	3	VISl	Cux2-CreERT2	0.29298245614035084	stimulus
0	562651951.0	2	VISl	Cux2-CreERT2	0.6333333333333333	stimulus
0	562651956.0	1	VISl	Cux2-CreERT2	-0.819298245614035	stimulus
0	589439801.0	3	VISl	Cux2-CreERT2	-0.06491228070175438	stimulus
0	517514043.0	1	VISl	Cux2-CreERT2	-0.556140350877193	stimulus
0	562651964.0	1	VISl	Cux2-CreERT2	-0.5578947368421052	stimulus
0	589439808.0	2	VISl	Cux2-CreERT2	0.6543859649122807	stimulus
0	562651970.0	2	VISl	Cux2-CreERT2	0.8982456140350877	stimulus
0	559110966.0	2	VISl	Cux2-CreERT2	0.7456140350877193	stimulus
0	562651975.0	1	VISl	Cux2-CreERT2	-0.8017543859649122	stimulus
0	562651980.0	2	VISl	Cux2-CreERT2	0.9087719298245613	stimulus
0	562651985.0	3	VISl	Cux2-CreERT2	-0.40350877192982454	stimulus
0	562651987.0	1	VISl	Cux2-CreERT2	-0.8912280701754386	stimulus
0	562651991.0	1	VISl	Cux2-CreERT2	-0.6614035087719298	stimulus
0	562651996.0	1	VISl	Cux2-CreERT2	-0.9719298245614034	stimulus
0	589439839.0	2	VISl	Cux2-CreERT2	0.8035087719298245	stimulus
0	562652002.0	2	VISl	Cux2-CreERT2	0.863157894736842	stimulus
0	562652010.0	1	VISl	Cux2-CreERT2	-0.7596491228070175	stimulus
0	589439857.0	2	VISl	Cux2-CreERT2	0.7789473684210525	stimulus
0	562652019.0	1	VISl	Cux2-CreERT2	-0.9631578947368421	stimulus
0	589439863.0	2	VISl	Cux2-CreERT2	0.4859649122807017	stimulus
0	562652024.0	1	VISl	Cux2-CreERT2	-0.83859649122807	stimulus
0	517489534.0	2	VISl	Cux2-CreERT2	0.6368421052631579	stimulus
0	562652037.0	1	VISl	Cux2-CreERT2	-0.7175438596491229	stimulus
0	517514119.0	3	VISl	Cux2-CreERT2	-0.3649122807017544	stimulus
0	562652053.0	3	VISl	Cux2-CreERT2	0.18947368421052632	stimulus
0	589439894.0	2	VISl	Cux2-CreERT2	0.6666666666666666	stimulus
0	517509273.0	2	VISl	Cux2-CreERT2	0.7912280701754386	stimulus
0	589439900.0	2	VISl	Cux2-CreERT2	0.9035087719298246	stimulus
0	576371488.0	3	VISl	Cux2-CreERT2	-0.28771929824561404	stimulus
0	589439905.0	2	VISl	Cux2-CreERT2	0.7052631578947368	stimulus
0	562651292.0	1	VISl	Cux2-CreERT2	-0.9789473684210527	stimulus
0	517489579.0	3	VISl	Cux2-CreERT2	-0.11578947368421051	stimulus
0	562652079.0	1	VISl	Cux2-CreERT2	-0.6754385964912282	stimulus
0	589439920.0	2	VISl	Cux2-CreERT2	0.48245614035087714	stimulus
0	517510644.0	2	VISl	Cux2-CreERT2	0.8947368421052632	stimulus
0	589202367.0	2	VISl	Cux2-CreERT2	0.8421052631578947	stimulus
0	517489612.0	3	VISl	Cux2-CreERT2	0.12456140350877193	stimulus
0	562652114.0	2	VISl	Cux2-CreERT2	0.9263157894736841	stimulus
0	517499726.0	1	VISl	Cux2-CreERT2	-0.7859649122807018	stimulus
0	589169637.0	1	VISl	Cux2-CreERT2	-0.7087719298245614	stimulus
0	562652138.0	1	VISl	Cux2-CreERT2	-0.9315789473684211	stimulus
0	517441023.0	3	VISl	Cux2-CreERT2	-0.39122807017543854	stimulus
0	562652159.0	1	VISl	Cux2-CreERT2	-0.9368421052631579	stimulus
0	562652165.0	1	VISl	Cux2-CreERT2	-0.743859649122807	stimulus
0	562652170.0	1	VISl	Cux2-CreERT2	-0.6789473684210526	stimulus
0	562652176.0	2	VISl	Cux2-CreERT2	0.9263157894736841	stimulus
0	562652184.0	2	VISl	Cux2-CreERT2	0.9140350877192982	stimulus
0	562652188.0	2	VISl	Cux2-CreERT2	0.9052631578947368	stimulus
0	562652191.0	2	VISl	Cux2-CreERT2	0.9	stimulus
0	562652196.0	1	VISl	Cux2-CreERT2	-0.9491228070175438	stimulus
0	562652201.0	2	VISl	Cux2-CreERT2	0.8368421052631579	stimulus
0	562652204.0	2	VISl	Cux2-CreERT2	0.9228070175438597	stimulus
0	517509298.0	2	VISl	Cux2-CreERT2	0.8596491228070176	stimulus
0	562652207.0	1	VISl	Cux2-CreERT2	-0.9157894736842105	stimulus
0	562652209.0	1	VISl	Cux2-CreERT2	-0.7929824561403509	stimulus
0	589177912.0	2	VISl	Cux2-CreERT2	0.7508771929824561	stimulus
0	562651316.0	1	VISl	Cux2-CreERT2	-0.5982456140350877	stimulus
0	562652218.0	1	VISl	Cux2-CreERT2	-0.9035087719298246	stimulus
0	562652221.0	2	VISl	Cux2-CreERT2	0.9210526315789472	stimulus
0	562652224.0	1	VISl	Cux2-CreERT2	-0.780701754385965	stimulus
0	562652226.0	2	VISl	Cux2-CreERT2	0.9368421052631579	stimulus
0	562652229.0	1	VISl	Cux2-CreERT2	-0.7315789473684211	stimulus
0	562652233.0	2	VISl	Cux2-CreERT2	0.9228070175438597	stimulus
0	562652237.0	2	VISl	Cux2-CreERT2	0.6982456140350877	stimulus
0	589177935.0	3	VISl	Cux2-CreERT2	0.2157894736842105	stimulus
0	562652241.0	2	VISl	Cux2-CreERT2	0.9157894736842105	stimulus
0	517499747.0	2	VISl	Cux2-CreERT2	0.6491228070175438	stimulus
0	517441038.0	2	VISl	Cux2-CreERT2	0.743859649122807	stimulus
0	562652247.0	2	VISl	Cux2-CreERT2	0.8842105263157896	stimulus
0	562652251.0	1	VISl	Cux2-CreERT2	-0.9140350877192982	stimulus
0	517489757.0	3	VISl	Cux2-CreERT2	-0.28421052631578947	stimulus
0	562652256.0	2	VISl	Cux2-CreERT2	0.8894736842105263	stimulus
0	589202532.0	1	VISl	Cux2-CreERT2	-0.7070175438596492	stimulus
0	559111015.0	2	VISl	Cux2-CreERT2	0.4929824561403509	stimulus
0	562652272.0	2	VISl	Cux2-CreERT2	0.9280701754385964	stimulus
0	517440629.0	2	VISl	Cux2-CreERT2	0.8947368421052632	stimulus
0	517489784.0	1	VISl	Cux2-CreERT2	-0.6982456140350877	stimulus
0	517440644.0	2	VISl	Cux2-CreERT2	0.7666666666666666	stimulus
0	589202566.0	1	VISl	Cux2-CreERT2	-0.7789473684210525	stimulus
0	517440652.0	1	VISl	Cux2-CreERT2	-0.8157894736842105	stimulus
0	562652320.0	2	VISl	Cux2-CreERT2	0.8684210526315789	stimulus
0	517489825.0	3	VISl	Cux2-CreERT2	-0.12982456140350876	stimulus
0	559111025.0	3	VISl	Cux2-CreERT2	0.26842105263157895	stimulus
0	562652332.0	1	VISl	Cux2-CreERT2	-0.780701754385965	stimulus
0	517509320.0	2	VISl	Cux2-CreERT2	0.9350877192982456	stimulus
0	589178042.0	3	VISl	Cux2-CreERT2	-0.3403508771929824	stimulus
0	517489853.0	3	VISl	Cux2-CreERT2	-0.3543859649122807	stimulus
0	517440704.0	2	VISl	Cux2-CreERT2	0.8122807017543859	stimulus
0	517514463.0	2	VISl	Cux2-CreERT2	0.736842105263158	stimulus
0	517440739.0	2	VISl	Cux2-CreERT2	0.8964912280701753	stimulus
0	562652390.0	1	VISl	Cux2-CreERT2	-0.8087719298245614	stimulus
0	562652396.0	1	VISl	Cux2-CreERT2	-0.9087719298245613	stimulus
0	517514477.0	3	VISl	Cux2-CreERT2	-0.38245614035087716	stimulus
0	562652403.0	1	VISl	Cux2-CreERT2	-0.7333333333333334	stimulus
0	562652407.0	1	VISl	Cux2-CreERT2	-0.9298245614035087	stimulus
0	517514492.0	2	VISl	Cux2-CreERT2	0.8508771929824561	stimulus
0	562652417.0	3	VISl	Cux2-CreERT2	0.21052631578947367	stimulus
0	562652422.0	1	VISl	Cux2-CreERT2	-0.6789473684210526	stimulus
0	517514504.0	1	VISl	Cux2-CreERT2	-0.6526315789473683	stimulus
0	562652427.0	2	VISl	Cux2-CreERT2	0.8087719298245614	stimulus
0	517489935.0	1	VISl	Cux2-CreERT2	-0.882456140350877	stimulus
0	517514515.0	2	VISl	Cux2-CreERT2	0.687719298245614	stimulus
0	517440789.0	2	VISl	Cux2-CreERT2	0.6842105263157895	stimulus
0	562652438.0	3	VISl	Cux2-CreERT2	-0.443859649122807	stimulus
0	562652443.0	1	VISl	Cux2-CreERT2	-0.7596491228070175	stimulus
0	562652448.0	1	VISl	Cux2-CreERT2	-0.8543859649122807	stimulus
0	589178145.0	3	VISl	Cux2-CreERT2	0.11929824561403508	stimulus
0	517489956.0	3	VISl	Cux2-CreERT2	-0.21052631578947367	stimulus
0	562652453.0	1	VISl	Cux2-CreERT2	-0.7684210526315789	stimulus
0	586179881.0	3	VISl	Cux2-CreERT2	-0.1456140350877193	stimulus
0	562652458.0	2	VISl	Cux2-CreERT2	0.8421052631578947	stimulus
0	589178157.0	2	VISl	Cux2-CreERT2	0.8175438596491227	stimulus
0	517440820.0	3	VISl	Cux2-CreERT2	0.3543859649122807	stimulus
0	517442876.0	2	VISl	Cux2-CreERT2	0.6596491228070176	stimulus
0	562652473.0	2	VISl	Cux2-CreERT2	0.9473684210526316	stimulus
0	562652477.0	2	VISl	Cux2-CreERT2	0.9491228070175438	stimulus
0	517440831.0	1	VISl	Cux2-CreERT2	-0.5140350877192983	stimulus
0	589178183.0	2	VISl	Cux2-CreERT2	0.787719298245614	stimulus
0	517440841.0	2	VISl	Cux2-CreERT2	0.7578947368421053	stimulus
0	517487577.0	3	VISl	Cux2-CreERT2	-0.22456140350877193	stimulus
0	586179925.0	2	VISl	Cux2-CreERT2	0.7035087719298245	stimulus
0	589178201.0	1	VISl	Cux2-CreERT2	-0.8701754385964912	stimulus
0	562652507.0	1	VISl	Cux2-CreERT2	-0.7245614035087719	stimulus
0	517490014.0	2	VISl	Cux2-CreERT2	0.8736842105263157	stimulus
0	589178253.0	2	VISl	Cux2-CreERT2	0.7017543859649124	stimulus
0	517490065.0	1	VISl	Cux2-CreERT2	-0.5070175438596491	stimulus
0	517490070.0	1	VISl	Cux2-CreERT2	-0.6912280701754386	stimulus
0	517440953.0	2	VISl	Cux2-CreERT2	0.9017543859649122	stimulus
0	517510730.0	1	VISl	Cux2-CreERT2	-0.6912280701754386	stimulus
0	517440958.0	2	VISl	Cux2-CreERT2	0.4736842105263158	stimulus
0	517440963.0	3	VISl	Cux2-CreERT2	0.10701754385964912	stimulus
0	589170124.0	2	VISl	Cux2-CreERT2	0.8456140350877193	stimulus
0	517440982.0	2	VISl	Cux2-CreERT2	0.6192982456140351	stimulus
0	517441002.0	3	VISl	Cux2-CreERT2	0.2175438596491228	stimulus
0	517498355.0	2	VISl	Cux2-CreERT2	0.8035087719298245	stimulus
0	589202934.0	2	VISl	Cux2-CreERT2	0.5368421052631579	stimulus
0	517498364.0	3	VISl	Cux2-CreERT2	0.38070175438596493	stimulus
0	517499818.0	1	VISl	Cux2-CreERT2	-0.47017543859649114	stimulus
0	517498367.0	1	VISl	Cux2-CreERT2	-0.9	stimulus
0	517441047.0	2	VISl	Cux2-CreERT2	0.8526315789473684	stimulus
0	517498399.0	3	VISl	Cux2-CreERT2	0.2719298245614035	stimulus
0	589178404.0	2	VISl	Cux2-CreERT2	0.8122807017543859	stimulus
0	517498406.0	2	VISl	Cux2-CreERT2	0.7245614035087719	stimulus
0	517498410.0	1	VISl	Cux2-CreERT2	-0.6947368421052632	stimulus
0	517510751.0	2	VISl	Cux2-CreERT2	0.8614035087719297	stimulus
0	517498428.0	3	VISl	Cux2-CreERT2	-0.057894736842105256	stimulus
0	517498433.0	2	VISl	Cux2-CreERT2	0.7666666666666666	stimulus
0	517441096.0	3	VISl	Cux2-CreERT2	-0.3315789473684211	stimulus
0	517498448.0	3	VISl	Cux2-CreERT2	-0.09298245614035087	stimulus
0	517498458.0	3	VISl	Cux2-CreERT2	-0.30350877192982456	stimulus
0	589170267.0	2	VISl	Cux2-CreERT2	0.48947368421052634	stimulus
0	517441120.0	2	VISl	Cux2-CreERT2	0.8842105263157896	stimulus
0	517498473.0	2	VISl	Cux2-CreERT2	0.8228070175438595	stimulus
0	517498478.0	1	VISl	Cux2-CreERT2	-0.8736842105263157	stimulus
0	576371059.0	2	VISl	Cux2-CreERT2	0.9210526315789472	stimulus
0	517498488.0	2	VISl	Cux2-CreERT2	0.7280701754385965	stimulus
0	589178489.0	1	VISl	Cux2-CreERT2	-0.7543859649122807	stimulus
0	559111103.0	3	VISl	Cux2-CreERT2	0.15438596491228068	stimulus
0	517498502.0	2	VISl	Cux2-CreERT2	0.543859649122807	stimulus
0	589178507.0	2	VISl	Cux2-CreERT2	0.887719298245614	stimulus
0	517441164.0	2	VISl	Cux2-CreERT2	0.7982456140350876	stimulus
0	589203086.0	3	VISl	Cux2-CreERT2	0.09649122807017543	stimulus
0	517498512.0	3	VISl	Cux2-CreERT2	-0.07017543859649124	stimulus
0	517441173.0	2	VISl	Cux2-CreERT2	0.9456140350877192	stimulus
0	517498527.0	1	VISl	Cux2-CreERT2	-0.8649122807017543	stimulus
0	517498531.0	3	VISl	Cux2-CreERT2	0.06491228070175438	stimulus
0	589178535.0	1	VISl	Cux2-CreERT2	-0.7105263157894737	stimulus
0	517441193.0	3	VISl	Cux2-CreERT2	-0.02982456140350877	stimulus
0	517498539.0	1	VISl	Cux2-CreERT2	-0.956140350877193	stimulus
0	517498555.0	3	VISl	Cux2-CreERT2	-0.419298245614035	stimulus
0	517441213.0	3	VISl	Cux2-CreERT2	-0.4385964912280701	stimulus
0	517498560.0	2	VISl	Cux2-CreERT2	0.5456140350877193	stimulus
0	517498565.0	1	VISl	Cux2-CreERT2	-0.7982456140350876	stimulus
0	589194954.0	2	VISl	Cux2-CreERT2	0.7596491228070175	stimulus
0	589178572.0	2	VISl	Cux2-CreERT2	0.6508771929824562	stimulus
0	517441232.0	1	VISl	Cux2-CreERT2	-0.8771929824561402	stimulus
0	517441144.0	3	VISl	Cux2-CreERT2	0.02982456140350877	stimulus
0	517441242.0	2	VISl	Cux2-CreERT2	0.9298245614035087	stimulus
0	517498594.0	3	VISl	Cux2-CreERT2	-0.39122807017543854	stimulus
0	589178595.0	1	VISl	Cux2-CreERT2	-0.8228070175438595	stimulus
0	517441252.0	2	VISl	Cux2-CreERT2	0.6859649122807018	stimulus
0	517441259.0	2	VISl	Cux2-CreERT2	0.8807017543859648	stimulus
0	517498615.0	1	VISl	Cux2-CreERT2	-0.6649122807017543	stimulus
0	517490431.0	1	VISl	Cux2-CreERT2	-0.8210526315789475	stimulus
0	517499863.0	1	VISl	Cux2-CreERT2	-0.8719298245614034	stimulus
0	517498637.0	3	VISl	Cux2-CreERT2	-0.4070175438596491	stimulus
0	517490446.0	3	VISl	Cux2-CreERT2	-0.28947368421052627	stimulus
0	576371673.0	2	VISl	Cux2-CreERT2	0.5210526315789473	stimulus
0	517498652.0	1	VISl	Cux2-CreERT2	-0.8596491228070176	stimulus
0	517498657.0	1	VISl	Cux2-CreERT2	-0.719298245614035	stimulus
0	517498662.0	3	VISl	Cux2-CreERT2	-0.11228070175438597	stimulus
0	517441323.0	2	VISl	Cux2-CreERT2	0.7473684210526316	stimulus
0	576371677.0	2	VISl	Cux2-CreERT2	0.46842105263157896	stimulus
0	559109429.0	2	VISl	Cux2-CreERT2	0.531578947368421	stimulus
0	588678963.0	1	VISl	Cux2-CreERT2	-0.7526315789473684	stimulus
0	517441333.0	1	VISl	Cux2-CreERT2	-0.6157894736842106	stimulus
0	589203260.0	3	VISl	Cux2-CreERT2	-0.11228070175438597	stimulus
0	517441343.0	3	VISl	Cux2-CreERT2	-0.14912280701754385	stimulus
0	517498691.0	1	VISl	Cux2-CreERT2	-0.8912280701754386	stimulus
0	517498702.0	2	VISl	Cux2-CreERT2	0.5824561403508772	stimulus
0	517498712.0	2	VISl	Cux2-CreERT2	0.6192982456140351	stimulus
0	517498717.0	1	VISl	Cux2-CreERT2	-0.9508771929824561	stimulus
0	517441376.0	2	VISl	Cux2-CreERT2	0.7298245614035088	stimulus
0	589203300.0	3	VISl	Cux2-CreERT2	-0.15964912280701754	stimulus
0	517498725.0	1	VISl	Cux2-CreERT2	-0.6333333333333333	stimulus
0	517441382.0	2	VISl	Cux2-CreERT2	0.7824561403508771	stimulus
0	517441388.0	3	VISl	Cux2-CreERT2	0.3456140350877193	stimulus
0	517498736.0	3	VISl	Cux2-CreERT2	0.11578947368421051	stimulus
0	517441394.0	1	VISl	Cux2-CreERT2	-0.9122807017543859	stimulus
0	517498746.0	3	VISl	Cux2-CreERT2	-0.019298245614035085	stimulus
0	517498756.0	2	VISl	Cux2-CreERT2	0.9614035087719298	stimulus
0	517441413.0	2	VISl	Cux2-CreERT2	0.8508771929824561	stimulus
0	517498761.0	2	VISl	Cux2-CreERT2	0.5877192982456141	stimulus
0	517441419.0	1	VISl	Cux2-CreERT2	-0.7543859649122807	stimulus
0	517498766.0	3	VISl	Cux2-CreERT2	-0.2175438596491228	stimulus
0	517498773.0	1	VISl	Cux2-CreERT2	-0.7736842105263159	stimulus
0	517490584.0	2	VISl	Cux2-CreERT2	0.5789473684210525	stimulus
0	517498778.0	3	VISl	Cux2-CreERT2	-0.3473684210526316	stimulus
0	517498783.0	3	VISl	Cux2-CreERT2	-0.3385964912280702	stimulus
0	517441445.0	2	VISl	Cux2-CreERT2	0.7526315789473684	stimulus
0	517498793.0	2	VISl	Cux2-CreERT2	0.956140350877193	stimulus
0	517498798.0	1	VISl	Cux2-CreERT2	-0.5508771929824561	stimulus
0	517498803.0	3	VISl	Cux2-CreERT2	-0.25263157894736843	stimulus
0	517441460.0	2	VISl	Cux2-CreERT2	0.5403508771929825	stimulus
0	517441465.0	1	VISl	Cux2-CreERT2	-0.7649122807017543	stimulus
0	517441183.0	2	VISl	Cux2-CreERT2	0.9368421052631579	stimulus
0	517441475.0	2	VISl	Cux2-CreERT2	0.8298245614035088	stimulus
0	517441480.0	2	VISl	Cux2-CreERT2	0.9543859649122807	stimulus
0	589178829.0	2	VISl	Cux2-CreERT2	0.8614035087719297	stimulus
0	517441486.0	2	VISl	Cux2-CreERT2	0.9596491228070174	stimulus
0	517498834.0	1	VISl	Cux2-CreERT2	-0.6070175438596491	stimulus
0	517498838.0	2	VISl	Cux2-CreERT2	0.8298245614035088	stimulus
0	517490653.0	1	VISl	Cux2-CreERT2	-0.7701754385964912	stimulus
0	589178858.0	1	VISl	Cux2-CreERT2	-0.7964912280701755	stimulus
0	517441515.0	3	VISl	Cux2-CreERT2	-0.16666666666666666	stimulus
0	517498860.0	2	VISl	Cux2-CreERT2	0.6157894736842106	stimulus
0	589170669.0	2	VISl	Cux2-CreERT2	0.9333333333333333	stimulus
0	586180591.0	3	VISl	Cux2-CreERT2	0.256140350877193	stimulus
0	517498864.0	1	VISl	Cux2-CreERT2	-0.9228070175438597	stimulus
0	517498867.0	1	VISl	Cux2-CreERT2	-0.975438596491228	stimulus
0	517441525.0	2	VISl	Cux2-CreERT2	0.8157894736842105	stimulus
0	517498871.0	2	VISl	Cux2-CreERT2	0.8719298245614034	stimulus
0	517498874.0	2	VISl	Cux2-CreERT2	0.7228070175438598	stimulus
0	517498879.0	2	VISl	Cux2-CreERT2	0.9403508771929823	stimulus
0	517498884.0	1	VISl	Cux2-CreERT2	-0.47017543859649114	stimulus
0	517441541.0	3	VISl	Cux2-CreERT2	0.37719298245614036	stimulus
0	517498889.0	3	VISl	Cux2-CreERT2	-0.12631578947368421	stimulus
0	517498906.0	3	VISl	Cux2-CreERT2	0.28596491228070176	stimulus
0	517441563.0	1	VISl	Cux2-CreERT2	-0.5	stimulus
0	517498943.0	1	VISl	Cux2-CreERT2	-0.8368421052631579	stimulus
0	517441606.0	2	VISl	Cux2-CreERT2	0.6263157894736843	stimulus
0	517486263.0	3	VISl	Cux2-CreERT2	-0.40350877192982454	stimulus
0	517498956.0	2	VISl	Cux2-CreERT2	0.8368421052631579	stimulus
0	589178964.0	1	VISl	Cux2-CreERT2	-0.9578947368421052	stimulus
0	517498966.0	2	VISl	Cux2-CreERT2	0.46315789473684205	stimulus
0	517498971.0	3	VISl	Cux2-CreERT2	-0.3315789473684211	stimulus
0	517498976.0	3	VISl	Cux2-CreERT2	0.3929824561403509	stimulus
0	517498981.0	1	VISl	Cux2-CreERT2	-0.9385964912280702	stimulus
0	517498986.0	3	VISl	Cux2-CreERT2	0.14210526315789473	stimulus
0	589178990.0	1	VISl	Cux2-CreERT2	-0.6596491228070176	stimulus
0	517498991.0	3	VISl	Cux2-CreERT2	-0.38421052631578945	stimulus
0	559111187.0	2	VISl	Cux2-CreERT2	0.7175438596491229	stimulus
0	517498996.0	1	VISl	Cux2-CreERT2	-0.9087719298245613	stimulus
0	517499001.0	2	VISl	Cux2-CreERT2	0.6912280701754386	stimulus
0	517441658.0	3	VISl	Cux2-CreERT2	0.04912280701754386	stimulus
0	517490811.0	2	VISl	Cux2-CreERT2	0.46842105263157896	stimulus
0	517499009.0	1	VISl	Cux2-CreERT2	-0.7035087719298245	stimulus
0	517499014.0	1	VISl	Cux2-CreERT2	-0.9526315789473684	stimulus
0	517441673.0	1	VISl	Cux2-CreERT2	-0.6263157894736843	stimulus
0	517499024.0	3	VISl	Cux2-CreERT2	0.10526315789473684	stimulus
0	589179026.0	3	VISl	Cux2-CreERT2	-0.3877192982456141	stimulus
0	517441683.0	2	VISl	Cux2-CreERT2	0.7982456140350876	stimulus
0	517499029.0	2	VISl	Cux2-CreERT2	0.9175438596491228	stimulus
0	517499034.0	2	VISl	Cux2-CreERT2	0.8771929824561402	stimulus
0	517499039.0	3	VISl	Cux2-CreERT2	-0.20350877192982456	stimulus
0	517499055.0	3	VISl	Cux2-CreERT2	0.21228070175438596	stimulus
0	517441713.0	2	VISl	Cux2-CreERT2	0.8333333333333334	stimulus
0	586180786.0	3	VISl	Cux2-CreERT2	0.1105263157894737	stimulus
0	517441723.0	3	VISl	Cux2-CreERT2	0.01754385964912281	stimulus
0	517441726.0	2	VISl	Cux2-CreERT2	0.756140350877193	stimulus
0	517441731.0	2	VISl	Cux2-CreERT2	0.763157894736842	stimulus
0	517441749.0	1	VISl	Cux2-CreERT2	-0.6368421052631579	stimulus
0	517499100.0	1	VISl	Cux2-CreERT2	-0.5	stimulus
0	589170910.0	1	VISl	Cux2-CreERT2	-0.819298245614035	stimulus
0	517499105.0	2	VISl	Cux2-CreERT2	0.7912280701754386	stimulus
0	517441765.0	2	VISl	Cux2-CreERT2	0.7947368421052632	stimulus
0	517499115.0	1	VISl	Cux2-CreERT2	-0.5263157894736842	stimulus
0	586180846.0	2	VISl	Cux2-CreERT2	0.6105263157894737	stimulus
0	517499120.0	2	VISl	Cux2-CreERT2	0.6070175438596491	stimulus
0	517499125.0	2	VISl	Cux2-CreERT2	0.780701754385965	stimulus
0	586180855.0	1	VISl	Cux2-CreERT2	-0.8543859649122807	stimulus
0	517499130.0	1	VISl	Cux2-CreERT2	-0.9210526315789472	stimulus
0	517499946.0	3	VISl	Cux2-CreERT2	0.4473684210526316	stimulus
0	517499135.0	1	VISl	Cux2-CreERT2	-0.5228070175438596	stimulus
0	586180866.0	3	VISl	Cux2-CreERT2	0.40175438596491225	stimulus
0	517499140.0	2	VISl	Cux2-CreERT2	0.6368421052631579	stimulus
0	589170949.0	2	VISl	Cux2-CreERT2	0.780701754385965	stimulus
0	517499143.0	2	VISl	Cux2-CreERT2	0.9298245614035087	stimulus
0	517499148.0	1	VISl	Cux2-CreERT2	-0.9403508771929823	stimulus
0	517441807.0	2	VISl	Cux2-CreERT2	0.7473684210526316	stimulus
0	517499152.0	2	VISl	Cux2-CreERT2	0.7929824561403509	stimulus
0	517499158.0	1	VISl	Cux2-CreERT2	-0.956140350877193	stimulus
0	517441817.0	2	VISl	Cux2-CreERT2	0.8842105263157896	stimulus
0	517499166.0	1	VISl	Cux2-CreERT2	-0.8947368421052632	stimulus
0	517499171.0	2	VISl	Cux2-CreERT2	0.7894736842105263	stimulus
0	517499176.0	2	VISl	Cux2-CreERT2	0.7754385964912281	stimulus
0	517499180.0	2	VISl	Cux2-CreERT2	0.6315789473684211	stimulus
0	517441837.0	2	VISl	Cux2-CreERT2	0.7017543859649124	stimulus
0	587781853.0	2	VISl	Cux2-CreERT2	0.6421052631578947	stimulus
0	517499190.0	1	VISl	Cux2-CreERT2	-0.7859649122807018	stimulus
0	517499196.0	2	VISl	Cux2-CreERT2	0.8245614035087718	stimulus
0	517499199.0	2	VISl	Cux2-CreERT2	0.6228070175438596	stimulus
0	586180934.0	2	VISl	Cux2-CreERT2	0.7912280701754386	stimulus
0	517499207.0	2	VISl	Cux2-CreERT2	0.8298245614035088	stimulus
0	517499217.0	2	VISl	Cux2-CreERT2	0.4807017543859649	stimulus
0	517499221.0	2	VISl	Cux2-CreERT2	0.5526315789473685	stimulus
0	517499228.0	1	VISl	Cux2-CreERT2	-0.719298245614035	stimulus
0	517499232.0	1	VISl	Cux2-CreERT2	-0.856140350877193	stimulus
0	517499236.0	1	VISl	Cux2-CreERT2	-0.6649122807017543	stimulus
0	517499241.0	3	VISl	Cux2-CreERT2	-0.3403508771929824	stimulus
0	517482858.0	3	VISl	Cux2-CreERT2	0.41754385964912283	stimulus
0	517499246.0	3	VISl	Cux2-CreERT2	-0.31052631578947365	stimulus
0	559109865.0	1	VISl	Cux2-CreERT2	-0.8982456140350877	stimulus
0	517441915.0	2	VISl	Cux2-CreERT2	0.8333333333333334	stimulus
0	517499260.0	2	VISl	Cux2-CreERT2	0.6403508771929824	stimulus
0	517499265.0	1	VISl	Cux2-CreERT2	-0.8649122807017543	stimulus
0	517499270.0	2	VISl	Cux2-CreERT2	0.7070175438596492	stimulus
0	517441930.0	2	VISl	Cux2-CreERT2	0.5982456140350877	stimulus
0	517482894.0	3	VISl	Cux2-CreERT2	0.2	stimulus
0	517499280.0	2	VISl	Cux2-CreERT2	0.7982456140350876	stimulus
0	517499285.0	1	VISl	Cux2-CreERT2	-0.856140350877193	stimulus
0	517499288.0	2	VISl	Cux2-CreERT2	0.8473684210526315	stimulus
0	517499298.0	1	VISl	Cux2-CreERT2	-0.8473684210526315	stimulus
0	517482926.0	3	VISl	Cux2-CreERT2	0.02280701754385965	stimulus
0	517491119.0	3	VISl	Cux2-CreERT2	-0.43684210526315786	stimulus
0	589179321.0	2	VISl	Cux2-CreERT2	0.6824561403508772	stimulus
0	517482938.0	1	VISl	Cux2-CreERT2	-0.5280701754385965	stimulus
0	517491138.0	3	VISl	Cux2-CreERT2	-0.14912280701754385	stimulus
0	517441989.0	2	VISl	Cux2-CreERT2	0.7982456140350876	stimulus
0	589179334.0	3	VISl	Cux2-CreERT2	0.11228070175438597	stimulus
0	517490423.0	1	VISl	Cux2-CreERT2	-0.9614035087719298	stimulus
0	517491152.0	3	VISl	Cux2-CreERT2	-0.19649122807017544	stimulus
0	517499346.0	2	VISl	Cux2-CreERT2	0.7052631578947368	stimulus
0	517442005.0	2	VISl	Cux2-CreERT2	0.8473684210526315	stimulus
0	517499353.0	2	VISl	Cux2-CreERT2	0.46842105263157896	stimulus
0	517499356.0	1	VISl	Cux2-CreERT2	-0.8368421052631579	stimulus
0	517499359.0	1	VISl	Cux2-CreERT2	-0.9649122807017543	stimulus
0	517442020.0	3	VISl	Cux2-CreERT2	0.3929824561403509	stimulus
0	517499369.0	1	VISl	Cux2-CreERT2	-0.9228070175438597	stimulus
0	517499375.0	2	VISl	Cux2-CreERT2	0.6140350877192983	stimulus
0	517499378.0	2	VISl	Cux2-CreERT2	0.6701754385964912	stimulus
0	517499381.0	3	VISl	Cux2-CreERT2	0.4456140350877193	stimulus
0	517442051.0	3	VISl	Cux2-CreERT2	0.3315789473684211	stimulus
0	517491212.0	2	VISl	Cux2-CreERT2	0.8228070175438595	stimulus
0	517491215.0	1	VISl	Cux2-CreERT2	-0.8228070175438595	stimulus
0	559109891.0	2	VISl	Cux2-CreERT2	0.5754385964912281	stimulus
0	517483031.0	3	VISl	Cux2-CreERT2	0.14912280701754385	stimulus
0	589179420.0	3	VISl	Cux2-CreERT2	-0.24736842105263157	stimulus
0	589195808.0	2	VISl	Cux2-CreERT2	0.612280701754386	stimulus
0	517499425.0	1	VISl	Cux2-CreERT2	-0.9192982456140351	stimulus
0	589179995.0	1	VISl	Cux2-CreERT2	-0.7298245614035088	stimulus
0	517499428.0	2	VISl	Cux2-CreERT2	0.8052631578947368	stimulus
0	562650856.0	1	VISl	Cux2-CreERT2	-0.8596491228070176	stimulus
0	517483055.0	2	VISl	Cux2-CreERT2	0.856140350877193	stimulus
0	517499441.0	3	VISl	Cux2-CreERT2	0.23333333333333334	stimulus
0	517491251.0	2	VISl	Cux2-CreERT2	0.9140350877192982	stimulus
0	517499453.0	2	VISl	Cux2-CreERT2	0.6649122807017543	stimulus
0	517499456.0	2	VISl	Cux2-CreERT2	0.8263157894736841	stimulus
0	517499459.0	3	VISl	Cux2-CreERT2	0.19473684210526312	stimulus
0	517442120.0	1	VISl	Cux2-CreERT2	-0.5754385964912281	stimulus
0	517499465.0	2	VISl	Cux2-CreERT2	0.6982456140350877	stimulus
0	517491274.0	1	VISl	Cux2-CreERT2	-0.8859649122807017	stimulus
0	588679755.0	3	VISl	Cux2-CreERT2	0.19473684210526312	stimulus
0	517499468.0	2	VISl	Cux2-CreERT2	0.47017543859649114	stimulus
0	517499471.0	1	VISl	Cux2-CreERT2	-0.8771929824561402	stimulus
0	517499474.0	1	VISl	Cux2-CreERT2	-0.8263157894736841	stimulus
0	517483093.0	3	VISl	Cux2-CreERT2	-0.2982456140350877	stimulus
0	517499482.0	3	VISl	Cux2-CreERT2	-0.41578947368421054	stimulus
0	517483101.0	3	VISl	Cux2-CreERT2	-0.4333333333333333	stimulus
0	517499491.0	2	VISl	Cux2-CreERT2	0.7491228070175439	stimulus
0	517483117.0	1	VISl	Cux2-CreERT2	-0.4912280701754386	stimulus
0	517499505.0	2	VISl	Cux2-CreERT2	0.8140350877192982	stimulus
0	588679798.0	1	VISl	Cux2-CreERT2	-0.6807017543859648	stimulus
0	517483129.0	3	VISl	Cux2-CreERT2	0.4421052631578948	stimulus
0	517483141.0	3	VISl	Cux2-CreERT2	-0.14210526315789473	stimulus
0	588679819.0	1	VISl	Cux2-CreERT2	-0.9035087719298246	stimulus
0	588679826.0	2	VISl	Cux2-CreERT2	0.7701754385964912	stimulus
0	517499540.0	1	VISl	Cux2-CreERT2	-0.6456140350877193	stimulus
0	589171350.0	2	VISl	Cux2-CreERT2	0.8298245614035088	stimulus
0	517442199.0	2	VISl	Cux2-CreERT2	0.856140350877193	stimulus
0	517491356.0	2	VISl	Cux2-CreERT2	0.5403508771929825	stimulus
0	517499550.0	3	VISl	Cux2-CreERT2	-0.4456140350877193	stimulus
0	517442214.0	3	VISl	Cux2-CreERT2	0.2456140350877193	stimulus
0	517499560.0	2	VISl	Cux2-CreERT2	0.6614035087719298	stimulus
0	517442220.0	1	VISl	Cux2-CreERT2	-0.9333333333333333	stimulus
0	517483634.0	3	VISl	Cux2-CreERT2	-0.27543859649122804	stimulus
0	517442225.0	3	VISl	Cux2-CreERT2	0.03333333333333333	stimulus
0	517442252.0	2	VISl	Cux2-CreERT2	0.8456140350877193	stimulus
0	517498535.0	3	VISl	Cux2-CreERT2	-0.2368421052631579	stimulus
0	517483219.0	1	VISl	Cux2-CreERT2	-0.48947368421052634	stimulus
0	517499610.0	3	VISl	Cux2-CreERT2	0.4456140350877193	stimulus
0	517483231.0	1	VISl	Cux2-CreERT2	-0.9298245614035087	stimulus
0	517499618.0	1	VISl	Cux2-CreERT2	-0.9175438596491228	stimulus
0	517499622.0	3	VISl	Cux2-CreERT2	-0.14912280701754385	stimulus
0	517499625.0	2	VISl	Cux2-CreERT2	0.843859649122807	stimulus
0	517499628.0	3	VISl	Cux2-CreERT2	-0.37894736842105264	stimulus
0	517499631.0	3	VISl	Cux2-CreERT2	0.019298245614035085	stimulus
0	517491442.0	1	VISl	Cux2-CreERT2	-0.6368421052631579	stimulus
0	517442293.0	3	VISl	Cux2-CreERT2	-0.19473684210526312	stimulus
0	517499640.0	3	VISl	Cux2-CreERT2	-0.22982456140350876	stimulus
0	517499643.0	3	VISl	Cux2-CreERT2	-0.02280701754385965	stimulus
0	517442307.0	2	VISl	Cux2-CreERT2	0.6543859649122807	stimulus
0	517499652.0	3	VISl	Cux2-CreERT2	0.2912280701754386	stimulus
0	517499655.0	2	VISl	Cux2-CreERT2	0.8736842105263157	stimulus
0	517491464.0	3	VISl	Cux2-CreERT2	-0.42105263157894735	stimulus
0	517442316.0	2	VISl	Cux2-CreERT2	0.819298245614035	stimulus
0	517499662.0	1	VISl	Cux2-CreERT2	-0.7614035087719299	stimulus
0	517483286.0	2	VISl	Cux2-CreERT2	0.7649122807017543	stimulus
0	517442333.0	2	VISl	Cux2-CreERT2	0.980701754385965	stimulus
0	517483297.0	2	VISl	Cux2-CreERT2	0.9736842105263157	stimulus
0	517491491.0	1	VISl	Cux2-CreERT2	-0.6017543859649123	stimulus
0	517499684.0	1	VISl	Cux2-CreERT2	-0.6859649122807018	stimulus
0	517442341.0	3	VISl	Cux2-CreERT2	-0.20877192982456141	stimulus
0	517499689.0	2	VISl	Cux2-CreERT2	0.6421052631578947	stimulus
0	517483308.0	3	VISl	Cux2-CreERT2	-0.3350877192982456	stimulus
0	517499696.0	1	VISl	Cux2-CreERT2	-0.8456140350877193	stimulus
0	517499701.0	1	VISl	Cux2-CreERT2	-0.7543859649122807	stimulus
0	517483319.0	1	VISl	Cux2-CreERT2	-0.5614035087719299	stimulus
0	517442360.0	1	VISl	Cux2-CreERT2	-0.6666666666666666	stimulus
0	517499706.0	1	VISl	Cux2-CreERT2	-0.8543859649122807	stimulus
0	517499711.0	2	VISl	Cux2-CreERT2	0.9508771929824561	stimulus
0	517442368.0	1	VISl	Cux2-CreERT2	-0.882456140350877	stimulus
0	517483329.0	2	VISl	Cux2-CreERT2	0.6052631578947367	stimulus
0	517499716.0	2	VISl	Cux2-CreERT2	0.8508771929824561	stimulus
0	517442375.0	2	VISl	Cux2-CreERT2	0.6789473684210526	stimulus
0	589196104.0	1	VISl	Cux2-CreERT2	-0.4719298245614035	stimulus
0	517499721.0	3	VISl	Cux2-CreERT2	0.14912280701754385	stimulus
0	517483340.0	3	VISl	Cux2-CreERT2	-0.1	stimulus
0	517499729.0	1	VISl	Cux2-CreERT2	-0.819298245614035	stimulus
0	517499732.0	2	VISl	Cux2-CreERT2	0.6929824561403508	stimulus
0	517499735.0	2	VISl	Cux2-CreERT2	0.7403508771929824	stimulus
0	517483353.0	2	VISl	Cux2-CreERT2	0.6385964912280702	stimulus
0	517499738.0	2	VISl	Cux2-CreERT2	0.6350877192982456	stimulus
0	517491555.0	1	VISl	Cux2-CreERT2	-0.6824561403508772	stimulus
0	517483364.0	2	VISl	Cux2-CreERT2	0.9824561403508772	stimulus
0	517500049.0	3	VISl	Cux2-CreERT2	-0.243859649122807	stimulus
0	517499764.0	2	VISl	Cux2-CreERT2	0.736842105263158	stimulus
0	517499769.0	2	VISl	Cux2-CreERT2	0.5649122807017544	stimulus
0	517483389.0	3	VISl	Cux2-CreERT2	-0.16842105263157894	stimulus
0	517491582.0	3	VISl	Cux2-CreERT2	0.30701754385964913	stimulus
0	517442432.0	3	VISl	Cux2-CreERT2	0.08596491228070174	stimulus
0	517499778.0	1	VISl	Cux2-CreERT2	-0.687719298245614	stimulus
0	517483399.0	3	VISl	Cux2-CreERT2	0.40175438596491225	stimulus
0	517483402.0	3	VISl	Cux2-CreERT2	0.3298245614035088	stimulus
0	517483407.0	3	VISl	Cux2-CreERT2	0.3385964912280702	stimulus
0	517499793.0	2	VISl	Cux2-CreERT2	0.7210526315789473	stimulus
0	517483415.0	2	VISl	Cux2-CreERT2	0.8263157894736841	stimulus
0	517483418.0	3	VISl	Cux2-CreERT2	0.20350877192982456	stimulus
0	517499808.0	2	VISl	Cux2-CreERT2	0.736842105263158	stimulus
0	517491177.0	3	VISl	Cux2-CreERT2	-0.12982456140350876	stimulus
0	517499813.0	2	VISl	Cux2-CreERT2	0.556140350877193	stimulus
0	517442474.0	2	VISl	Cux2-CreERT2	0.943859649122807	stimulus
0	517510984.0	2	VISl	Cux2-CreERT2	0.5631578947368421	stimulus
0	517483447.0	2	VISl	Cux2-CreERT2	0.8578947368421052	stimulus
0	517442498.0	1	VISl	Cux2-CreERT2	-0.5543859649122806	stimulus
0	517499843.0	1	VISl	Cux2-CreERT2	-0.9105263157894736	stimulus
0	517483460.0	1	VISl	Cux2-CreERT2	-0.46842105263157896	stimulus
0	517499848.0	2	VISl	Cux2-CreERT2	0.7456140350877193	stimulus
0	517442510.0	3	VISl	Cux2-CreERT2	0.3578947368421052	stimulus
0	517499858.0	1	VISl	Cux2-CreERT2	-0.9280701754385964	stimulus
0	517442519.0	1	VISl	Cux2-CreERT2	-0.8140350877192982	stimulus
0	589179866.0	2	VISl	Cux2-CreERT2	0.7824561403508771	stimulus
0	517499870.0	1	VISl	Cux2-CreERT2	-0.6087719298245614	stimulus
0	517499879.0	3	VISl	Cux2-CreERT2	-0.08596491228070174	stimulus
0	517499882.0	2	VISl	Cux2-CreERT2	0.7157894736842104	stimulus
0	517499885.0	2	VISl	Cux2-CreERT2	0.7824561403508771	stimulus
0	517499888.0	2	VISl	Cux2-CreERT2	0.8771929824561402	stimulus
0	517499891.0	1	VISl	Cux2-CreERT2	-0.856140350877193	stimulus
0	517499902.0	1	VISl	Cux2-CreERT2	-0.7105263157894737	stimulus
0	517499910.0	2	VISl	Cux2-CreERT2	0.7052631578947368	stimulus
0	517499921.0	3	VISl	Cux2-CreERT2	0.24736842105263157	stimulus
0	517483542.0	2	VISl	Cux2-CreERT2	0.763157894736842	stimulus
0	517442594.0	2	VISl	Cux2-CreERT2	0.9578947368421052	stimulus
0	517483556.0	1	VISl	Cux2-CreERT2	-0.8754385964912281	stimulus
0	517442600.0	2	VISl	Cux2-CreERT2	0.5947368421052631	stimulus
0	517483562.0	3	VISl	Cux2-CreERT2	-0.1087719298245614	stimulus
0	517442615.0	2	VISl	Cux2-CreERT2	0.8614035087719297	stimulus
0	517483576.0	2	VISl	Cux2-CreERT2	0.8456140350877193	stimulus
0	517499961.0	2	VISl	Cux2-CreERT2	0.7824561403508771	stimulus
0	517500085.0	1	VISl	Cux2-CreERT2	-0.8263157894736841	stimulus
0	517499969.0	2	VISl	Cux2-CreERT2	0.7771929824561404	stimulus
0	517483587.0	3	VISl	Cux2-CreERT2	-0.431578947368421	stimulus
0	517442630.0	3	VISl	Cux2-CreERT2	-0.24736842105263157	stimulus
0	517499979.0	2	VISl	Cux2-CreERT2	0.687719298245614	stimulus
0	517442636.0	2	VISl	Cux2-CreERT2	0.8052631578947368	stimulus
0	517491791.0	3	VISl	Cux2-CreERT2	0.2210526315789474	stimulus
0	589179987.0	2	VISl	Cux2-CreERT2	0.6754385964912282	stimulus
0	517442651.0	2	VISl	Cux2-CreERT2	0.9403508771929823	stimulus
0	517499998.0	2	VISl	Cux2-CreERT2	0.8333333333333334	stimulus
0	517483618.0	3	VISl	Cux2-CreERT2	0.28596491228070176	stimulus
0	517442671.0	2	VISl	Cux2-CreERT2	0.9175438596491228	stimulus
0	517491824.0	3	VISl	Cux2-CreERT2	0.38245614035087716	stimulus
0	517500018.0	1	VISl	Cux2-CreERT2	-0.9192982456140351	stimulus
0	517500022.0	1	VISl	Cux2-CreERT2	-0.8842105263157896	stimulus
0	517483648.0	1	VISl	Cux2-CreERT2	-0.5385964912280702	stimulus
0	517500038.0	2	VISl	Cux2-CreERT2	0.9543859649122807	stimulus
0	517500042.0	1	VISl	Cux2-CreERT2	-0.5543859649122806	stimulus
0	517500046.0	2	VISl	Cux2-CreERT2	0.9280701754385964	stimulus
0	517442705.0	1	VISl	Cux2-CreERT2	-0.6052631578947367	stimulus
0	517491859.0	1	VISl	Cux2-CreERT2	-0.7964912280701755	stimulus
0	517500052.0	3	VISl	Cux2-CreERT2	0.031578947368421054	stimulus
0	517483671.0	3	VISl	Cux2-CreERT2	-0.15614035087719297	stimulus
0	559109999.0	2	VISl	Cux2-CreERT2	0.6368421052631579	stimulus
0	517500061.0	2	VISl	Cux2-CreERT2	0.7087719298245614	stimulus
0	517500064.0	1	VISl	Cux2-CreERT2	-0.8684210526315789	stimulus
0	517500069.0	1	VISl	Cux2-CreERT2	-0.8017543859649122	stimulus
0	517500077.0	1	VISl	Cux2-CreERT2	-0.7070175438596492	stimulus
0	517500080.0	2	VISl	Cux2-CreERT2	0.7736842105263159	stimulus
0	517491893.0	1	VISl	Cux2-CreERT2	-0.9929824561403509	stimulus
0	517500091.0	2	VISl	Cux2-CreERT2	0.6701754385964912	stimulus
0	517483722.0	3	VISl	Cux2-CreERT2	-0.28421052631578947	stimulus
0	517498741.0	2	VISl	Cux2-CreERT2	0.7070175438596492	stimulus
0	517500101.0	2	VISl	Cux2-CreERT2	0.47543859649122805	stimulus
0	517442767.0	2	VISl	Cux2-CreERT2	0.9140350877192982	stimulus
0	517491920.0	2	VISl	Cux2-CreERT2	0.6561403508771929	stimulus
0	517500116.0	2	VISl	Cux2-CreERT2	0.943859649122807	stimulus
0	517483735.0	1	VISl	Cux2-CreERT2	-0.7596491228070175	stimulus
0	517500121.0	3	VISl	Cux2-CreERT2	-0.28596491228070176	stimulus
0	517500111.0	2	VISl	Cux2-CreERT2	0.7701754385964912	stimulus
0	517500135.0	1	VISl	Cux2-CreERT2	-0.7245614035087719	stimulus
0	576370749.0	2	VISl	Cux2-CreERT2	0.887719298245614	stimulus
0	517500145.0	2	VISl	Cux2-CreERT2	0.5298245614035089	stimulus
0	517500149.0	3	VISl	Cux2-CreERT2	0.1701754385964912	stimulus
0	517500157.0	2	VISl	Cux2-CreERT2	0.7105263157894737	stimulus
0	517491968.0	1	VISl	Cux2-CreERT2	-0.5228070175438596	stimulus
0	517500161.0	1	VISl	Cux2-CreERT2	-0.7824561403508771	stimulus
0	517500177.0	1	VISl	Cux2-CreERT2	-0.8017543859649122	stimulus
0	517491994.0	1	VISl	Cux2-CreERT2	-0.7666666666666666	stimulus
0	517500193.0	3	VISl	Cux2-CreERT2	0.3017543859649123	stimulus
0	517492015.0	2	VISl	Cux2-CreERT2	0.9947368421052631	stimulus
0	517500208.0	2	VISl	Cux2-CreERT2	0.5052631578947369	stimulus
0	517483825.0	1	VISl	Cux2-CreERT2	-0.9385964912280702	stimulus
0	517483742.0	3	VISl	Cux2-CreERT2	-0.12280701754385966	stimulus
0	517483833.0	3	VISl	Cux2-CreERT2	-0.0912280701754386	stimulus
0	517500224.0	2	VISl	Cux2-CreERT2	0.8298245614035088	stimulus
0	517483841.0	3	VISl	Cux2-CreERT2	0.20877192982456141	stimulus
0	517492038.0	2	VISl	Cux2-CreERT2	0.7508771929824561	stimulus
0	517500233.0	2	VISl	Cux2-CreERT2	0.8736842105263157	stimulus
0	517483850.0	2	VISl	Cux2-CreERT2	0.9526315789473684	stimulus
0	517483862.0	1	VISl	Cux2-CreERT2	-0.6543859649122807	stimulus
0	562651705.0	1	VISl	Cux2-CreERT2	-0.9245614035087718	stimulus
0	517500250.0	1	VISl	Cux2-CreERT2	-0.9140350877192982	stimulus
0	517492059.0	2	VISl	Cux2-CreERT2	0.5631578947368421	stimulus
0	517500255.0	3	VISl	Cux2-CreERT2	0.19824561403508772	stimulus
0	559110032.0	1	VISl	Cux2-CreERT2	-0.7508771929824561	stimulus
0	517500259.0	2	VISl	Cux2-CreERT2	0.7859649122807018	stimulus
0	517483877.0	2	VISl	Cux2-CreERT2	0.8263157894736841	stimulus
0	517500264.0	3	VISl	Cux2-CreERT2	-0.06491228070175438	stimulus
0	517491943.0	1	VISl	Cux2-CreERT2	-0.5789473684210525	stimulus
0	517492079.0	1	VISl	Cux2-CreERT2	-0.9421052631578948	stimulus
0	517442934.0	2	VISl	Cux2-CreERT2	0.8807017543859648	stimulus
0	517500279.0	3	VISl	Cux2-CreERT2	-0.3666666666666667	stimulus
0	517500284.0	3	VISl	Cux2-CreERT2	-0.4473684210526316	stimulus
0	517492098.0	3	VISl	Cux2-CreERT2	0.015789473684210527	stimulus
0	559110039.0	3	VISl	Cux2-CreERT2	-0.44912280701754387	stimulus
0	517442957.0	2	VISl	Cux2-CreERT2	0.7333333333333334	stimulus
0	517500302.0	2	VISl	Cux2-CreERT2	0.7245614035087719	stimulus
0	589180309.0	1	VISl	Cux2-CreERT2	-0.743859649122807	stimulus
0	517492119.0	2	VISl	Cux2-CreERT2	0.7789473684210525	stimulus
0	517500318.0	1	VISl	Cux2-CreERT2	-0.9	stimulus
0	517483936.0	3	VISl	Cux2-CreERT2	0.43684210526315786	stimulus
0	517500329.0	2	VISl	Cux2-CreERT2	0.4912280701754386	stimulus
0	517500337.0	1	VISl	Cux2-CreERT2	-0.5	stimulus
0	517492159.0	3	VISl	Cux2-CreERT2	0.056140350877192984	stimulus
0	559110913.0	1	VISl	Cux2-CreERT2	-0.5771929824561403	stimulus
0	517492178.0	3	VISl	Cux2-CreERT2	-0.16842105263157894	stimulus
0	517443028.0	2	VISl	Cux2-CreERT2	0.8842105263157896	stimulus
0	517500375.0	1	VISl	Cux2-CreERT2	-0.8298245614035088	stimulus
0	517443036.0	1	VISl	Cux2-CreERT2	-0.8175438596491227	stimulus
0	517484002.0	3	VISl	Cux2-CreERT2	-0.3596491228070175	stimulus
0	517500390.0	1	VISl	Cux2-CreERT2	-0.8526315789473684	stimulus
0	517492199.0	3	VISl	Cux2-CreERT2	-0.2070175438596491	stimulus
0	517500395.0	2	VISl	Cux2-CreERT2	0.756140350877193	stimulus
0	517500400.0	1	VISl	Cux2-CreERT2	-0.8245614035087718	stimulus
0	517500405.0	2	VISl	Cux2-CreERT2	0.7263157894736841	stimulus
0	517484022.0	2	VISl	Cux2-CreERT2	0.5666666666666667	stimulus
0	587782057.0	2	VISl	Cux2-CreERT2	0.6719298245614035	stimulus
0	589087316.0	1	VISl	Cux2-CreERT2	-0.8842105263157896	stimulus
0	517500410.0	2	VISl	Cux2-CreERT2	0.7298245614035088	stimulus
0	517484031.0	2	VISl	Cux2-CreERT2	0.8122807017543859	stimulus
0	589180419.0	1	VISl	Cux2-CreERT2	-0.8	stimulus
0	589180428.0	1	VISl	Cux2-CreERT2	-0.8596491228070176	stimulus
0	517500433.0	1	VISl	Cux2-CreERT2	-0.7929824561403509	stimulus
0	517484050.0	1	VISl	Cux2-CreERT2	-0.9122807017543859	stimulus
0	589196825.0	1	VISl	Cux2-CreERT2	-0.5842105263157895	stimulus
0	517500165.0	2	VISl	Cux2-CreERT2	0.7228070175438598	stimulus
0	517484066.0	1	VISl	Cux2-CreERT2	-0.8666666666666666	stimulus
0	517500455.0	1	VISl	Cux2-CreERT2	-0.7649122807017543	stimulus
0	517500472.0	1	VISl	Cux2-CreERT2	-0.9087719298245613	stimulus
0	517500482.0	3	VISl	Cux2-CreERT2	0.03508771929824562	stimulus
0	589180495.0	1	VISl	Cux2-CreERT2	-0.7035087719298245	stimulus
0	517500496.0	3	VISl	Cux2-CreERT2	-0.02982456140350877	stimulus
0	517498808.0	2	VISl	Cux2-CreERT2	0.8912280701754386	stimulus
0	517500499.0	2	VISl	Cux2-CreERT2	0.7403508771929824	stimulus
0	517500502.0	2	VISl	Cux2-CreERT2	0.45789473684210524	stimulus
0	589172311.0	1	VISl	Cux2-CreERT2	-0.9473684210526316	stimulus
0	517500505.0	2	VISl	Cux2-CreERT2	0.9298245614035087	stimulus
0	517500508.0	2	VISl	Cux2-CreERT2	0.7684210526315789	stimulus
0	589180517.0	3	VISl	Cux2-CreERT2	-0.4421052631578948	stimulus
0	517500521.0	3	VISl	Cux2-CreERT2	0.41754385964912283	stimulus
0	517500527.0	1	VISl	Cux2-CreERT2	-0.819298245614035	stimulus
0	517443185.0	3	VISl	Cux2-CreERT2	-0.2824561403508772	stimulus
0	517484146.0	3	VISl	Cux2-CreERT2	-0.057894736842105256	stimulus
0	517500532.0	2	VISl	Cux2-CreERT2	0.6947368421052632	stimulus
0	589087337.0	1	VISl	Cux2-CreERT2	-0.8421052631578947	stimulus
0	517500537.0	1	VISl	Cux2-CreERT2	-0.8333333333333334	stimulus
0	517443195.0	2	VISl	Cux2-CreERT2	0.6403508771929824	stimulus
0	517500542.0	2	VISl	Cux2-CreERT2	0.9245614035087718	stimulus
0	517500547.0	1	VISl	Cux2-CreERT2	-0.4842105263157894	stimulus
0	517500183.0	2	VISl	Cux2-CreERT2	0.7947368421052632	stimulus
0	517484172.0	1	VISl	Cux2-CreERT2	-0.8175438596491227	stimulus
0	517500557.0	2	VISl	Cux2-CreERT2	0.7263157894736841	stimulus
0	517500562.0	3	VISl	Cux2-CreERT2	0.14035087719298248	stimulus
0	517443221.0	3	VISl	Cux2-CreERT2	0.32807017543859646	stimulus
0	517500566.0	3	VISl	Cux2-CreERT2	0.4350877192982456	stimulus
0	517484186.0	1	VISl	Cux2-CreERT2	-0.5017543859649122	stimulus
0	517500577.0	2	VISl	Cux2-CreERT2	0.6315789473684211	stimulus
0	517484195.0	3	VISl	Cux2-CreERT2	-0.06842105263157894	stimulus
0	517500581.0	2	VISl	Cux2-CreERT2	0.887719298245614	stimulus
0	517500585.0	1	VISl	Cux2-CreERT2	-0.8140350877192982	stimulus
0	517500590.0	2	VISl	Cux2-CreERT2	0.7473684210526316	stimulus
0	517443258.0	2	VISl	Cux2-CreERT2	0.8578947368421052	stimulus
0	589172416.0	2	VISl	Cux2-CreERT2	0.7894736842105263	stimulus
0	517492419.0	3	VISl	Cux2-CreERT2	-0.16140350877192983	stimulus
0	517500615.0	3	VISl	Cux2-CreERT2	-0.39649122807017545	stimulus
0	517484237.0	1	VISl	Cux2-CreERT2	-0.7105263157894737	stimulus
0	517500624.0	1	VISl	Cux2-CreERT2	-0.7105263157894737	stimulus
0	517492436.0	3	VISl	Cux2-CreERT2	-0.41754385964912283	stimulus
0	517498830.0	2	VISl	Cux2-CreERT2	0.7859649122807018	stimulus
0	517500630.0	1	VISl	Cux2-CreERT2	-0.956140350877193	stimulus
0	517500636.0	3	VISl	Cux2-CreERT2	0.06666666666666667	stimulus
0	517500639.0	2	VISl	Cux2-CreERT2	0.6403508771929824	stimulus
0	517500642.0	2	VISl	Cux2-CreERT2	0.5684210526315789	stimulus
0	517500647.0	2	VISl	Cux2-CreERT2	0.7526315789473684	stimulus
0	517500652.0	1	VISl	Cux2-CreERT2	-0.9649122807017543	stimulus
0	517443311.0	2	VISl	Cux2-CreERT2	0.7578947368421053	stimulus
0	517500657.0	2	VISl	Cux2-CreERT2	0.5403508771929825	stimulus
0	562651774.0	1	VISl	Cux2-CreERT2	-0.9017543859649122	stimulus
0	517500662.0	1	VISl	Cux2-CreERT2	-0.8578947368421052	stimulus
0	517443328.0	1	VISl	Cux2-CreERT2	-0.487719298245614	stimulus
0	589180673.0	1	VISl	Cux2-CreERT2	-0.8578947368421052	stimulus
0	517500682.0	1	VISl	Cux2-CreERT2	-0.7385964912280703	stimulus
0	517484324.0	1	VISl	Cux2-CreERT2	-0.9964912280701754	stimulus
0	517443370.0	2	VISl	Cux2-CreERT2	0.8473684210526315	stimulus
0	589181576.0	1	VISl	Cux2-CreERT2	-0.7315789473684211	stimulus
0	517508915.0	2	VISl	Cux2-CreERT2	0.8245614035087718	stimulus
0	517508927.0	3	VISl	Cux2-CreERT2	-0.2175438596491228	stimulus
0	517443397.0	1	VISl	Cux2-CreERT2	-0.819298245614035	stimulus
0	517500742.0	1	VISl	Cux2-CreERT2	-0.8017543859649122	stimulus
0	589087372.0	1	VISl	Cux2-CreERT2	-0.8456140350877193	stimulus
0	517484363.0	3	VISl	Cux2-CreERT2	0.27368421052631575	stimulus
0	517500748.0	2	VISl	Cux2-CreERT2	0.6684210526315789	stimulus
0	517443405.0	3	VISl	Cux2-CreERT2	-0.13859649122807016	stimulus
0	517500753.0	2	VISl	Cux2-CreERT2	0.687719298245614	stimulus
0	589180755.0	3	VISl	Cux2-CreERT2	-0.40877192982456134	stimulus
0	517508950.0	2	VISl	Cux2-CreERT2	0.6403508771929824	stimulus
0	517484378.0	3	VISl	Cux2-CreERT2	0.3578947368421052	stimulus
0	517508955.0	2	VISl	Cux2-CreERT2	0.8105263157894737	stimulus
0	589180775.0	2	VISl	Cux2-CreERT2	0.763157894736842	stimulus
0	517443433.0	3	VISl	Cux2-CreERT2	-0.38070175438596493	stimulus
0	517508977.0	2	VISl	Cux2-CreERT2	0.8912280701754386	stimulus
0	517508982.0	2	VISl	Cux2-CreERT2	0.9543859649122807	stimulus
0	517508986.0	3	VISl	Cux2-CreERT2	0.40877192982456134	stimulus
0	517508990.0	2	VISl	Cux2-CreERT2	0.9140350877192982	stimulus
0	517508998.0	2	VISl	Cux2-CreERT2	0.9368421052631579	stimulus
0	517509002.0	3	VISl	Cux2-CreERT2	0.04035087719298246	stimulus
0	517509009.0	3	VISl	Cux2-CreERT2	0.443859649122807	stimulus
0	589180820.0	2	VISl	Cux2-CreERT2	0.8070175438596491	stimulus
0	517509013.0	1	VISl	Cux2-CreERT2	-0.9087719298245613	stimulus
0	517509021.0	2	VISl	Cux2-CreERT2	0.863157894736842	stimulus
0	517509026.0	2	VISl	Cux2-CreERT2	0.882456140350877	stimulus
0	589439644.0	3	VISl	Cux2-CreERT2	0.21929824561403505	stimulus
0	517484476.0	2	VISl	Cux2-CreERT2	0.5684210526315789	stimulus
0	517509063.0	2	VISl	Cux2-CreERT2	0.9631578947368421	stimulus
0	517484489.0	2	VISl	Cux2-CreERT2	0.7175438596491229	stimulus
0	517509068.0	3	VISl	Cux2-CreERT2	-0.431578947368421	stimulus
0	517509071.0	2	VISl	Cux2-CreERT2	0.863157894736842	stimulus
0	517509079.0	1	VISl	Cux2-CreERT2	-0.9614035087719298	stimulus
0	517484506.0	3	VISl	Cux2-CreERT2	-0.40350877192982454	stimulus
0	517509084.0	1	VISl	Cux2-CreERT2	-0.9614035087719298	stimulus
0	517509087.0	2	VISl	Cux2-CreERT2	0.8298245614035088	stimulus
0	517509090.0	3	VISl	Cux2-CreERT2	0.12105263157894736	stimulus
0	517443555.0	3	VISl	Cux2-CreERT2	-0.04385964912280702	stimulus
0	517509096.0	3	VISl	Cux2-CreERT2	0.3403508771929824	stimulus
0	517484522.0	1	VISl	Cux2-CreERT2	-0.7385964912280703	stimulus
0	517443564.0	2	VISl	Cux2-CreERT2	0.756140350877193	stimulus
0	517484537.0	3	VISl	Cux2-CreERT2	0.12456140350877193	stimulus
0	517484551.0	1	VISl	Cux2-CreERT2	-0.8368421052631579	stimulus
0	517509138.0	2	VISl	Cux2-CreERT2	0.7947368421052632	stimulus
0	517509143.0	3	VISl	Cux2-CreERT2	-0.343859649122807	stimulus
0	517509148.0	2	VISl	Cux2-CreERT2	0.9315789473684211	stimulus
0	517484577.0	3	VISl	Cux2-CreERT2	0.13684210526315788	stimulus
0	517509158.0	3	VISl	Cux2-CreERT2	0.11578947368421051	stimulus
0	517509163.0	2	VISl	Cux2-CreERT2	0.7473684210526316	stimulus
0	517484591.0	3	VISl	Cux2-CreERT2	-0.243859649122807	stimulus
0	517509168.0	1	VISl	Cux2-CreERT2	-0.7087719298245614	stimulus
0	517488340.0	3	VISl	Cux2-CreERT2	-0.39824561403508774	stimulus
0	517509173.0	1	VISl	Cux2-CreERT2	-0.9087719298245613	stimulus
0	517443644.0	2	VISl	Cux2-CreERT2	0.9017543859649122	stimulus
0	517484610.0	3	VISl	Cux2-CreERT2	0.06842105263157894	stimulus
0	517509192.0	2	VISl	Cux2-CreERT2	0.8912280701754386	stimulus
0	517484631.0	1	VISl	Cux2-CreERT2	-0.7315789473684211	stimulus
0	517509211.0	2	VISl	Cux2-CreERT2	0.8614035087719297	stimulus
0	517484655.0	3	VISl	Cux2-CreERT2	-0.11403508771929824	stimulus
0	589181041.0	3	VISl	Cux2-CreERT2	-0.22456140350877193	stimulus
0	517509239.0	3	VISl	Cux2-CreERT2	-0.243859649122807	stimulus
0	517509243.0	1	VISl	Cux2-CreERT2	-0.5368421052631579	stimulus
0	589181054.0	2	VISl	Cux2-CreERT2	0.8052631578947368	stimulus
0	517484678.0	1	VISl	Cux2-CreERT2	-0.8894736842105263	stimulus
0	517509255.0	1	VISl	Cux2-CreERT2	-0.5789473684210525	stimulus
0	517509259.0	2	VISl	Cux2-CreERT2	0.7508771929824561	stimulus
0	517509263.0	2	VISl	Cux2-CreERT2	0.5982456140350877	stimulus
0	589181073.0	2	VISl	Cux2-CreERT2	0.7754385964912281	stimulus
0	562650911.0	2	VISl	Cux2-CreERT2	0.9333333333333333	stimulus
0	517484705.0	2	VISl	Cux2-CreERT2	0.780701754385965	stimulus
0	589181092.0	1	VISl	Cux2-CreERT2	-0.7736842105263159	stimulus
0	589439686.0	2	VISl	Cux2-CreERT2	0.863157894736842	stimulus
0	517509288.0	3	VISl	Cux2-CreERT2	0.27368421052631575	stimulus
0	517484719.0	1	VISl	Cux2-CreERT2	-0.712280701754386	stimulus
0	589181111.0	2	VISl	Cux2-CreERT2	0.5175438596491229	stimulus
0	517484738.0	1	VISl	Cux2-CreERT2	-0.8350877192982457	stimulus
0	517509315.0	1	VISl	Cux2-CreERT2	-0.6438596491228071	stimulus
0	589172936.0	2	VISl	Cux2-CreERT2	0.9491228070175438	stimulus
0	517509323.0	2	VISl	Cux2-CreERT2	0.9929824561403509	stimulus
0	517509329.0	2	VISl	Cux2-CreERT2	0.9473684210526316	stimulus
0	517484758.0	1	VISl	Cux2-CreERT2	-0.7982456140350876	stimulus
0	517509335.0	3	VISl	Cux2-CreERT2	0.09824561403508772	stimulus
0	517509338.0	3	VISl	Cux2-CreERT2	0.3877192982456141	stimulus
0	517513935.0	3	VISl	Cux2-CreERT2	-0.15614035087719297	stimulus
0	589181152.0	1	VISl	Cux2-CreERT2	-0.8333333333333334	stimulus
0	517509351.0	1	VISl	Cux2-CreERT2	-0.8122807017543859	stimulus
0	517484781.0	1	VISl	Cux2-CreERT2	-0.5859649122807017	stimulus
0	517509363.0	2	VISl	Cux2-CreERT2	0.5543859649122806	stimulus
0	589181173.0	2	VISl	Cux2-CreERT2	0.7228070175438598	stimulus
0	517509375.0	2	VISl	Cux2-CreERT2	0.8701754385964912	stimulus
0	517484804.0	2	VISl	Cux2-CreERT2	0.7403508771929824	stimulus
0	517509396.0	2	VISl	Cux2-CreERT2	0.9736842105263157	stimulus
0	589181207.0	3	VISl	Cux2-CreERT2	-0.05263157894736842	stimulus
0	517484826.0	1	VISl	Cux2-CreERT2	-0.531578947368421	stimulus
0	589173026.0	1	VISl	Cux2-CreERT2	-0.9736842105263157	stimulus
0	517484851.0	3	VISl	Cux2-CreERT2	-0.3666666666666667	stimulus
0	589181239.0	1	VISl	Cux2-CreERT2	-0.6087719298245614	stimulus
0	517484865.0	3	VISl	Cux2-CreERT2	0.29298245614035084	stimulus
0	517509445.0	2	VISl	Cux2-CreERT2	0.7982456140350876	stimulus
0	517509450.0	2	VISl	Cux2-CreERT2	0.9087719298245613	stimulus
0	517484875.0	1	VISl	Cux2-CreERT2	-0.5859649122807017	stimulus
0	517509455.0	2	VISl	Cux2-CreERT2	0.9771929824561404	stimulus
0	517509460.0	2	VISl	Cux2-CreERT2	0.6403508771929824	stimulus
0	517484887.0	2	VISl	Cux2-CreERT2	0.8964912280701753	stimulus
0	517509466.0	1	VISl	Cux2-CreERT2	-0.9052631578947368	stimulus
0	559111567.0	2	VISl	Cux2-CreERT2	0.45789473684210524	stimulus
0	517509469.0	2	VISl	Cux2-CreERT2	0.8842105263157896	stimulus
0	517509472.0	3	VISl	Cux2-CreERT2	0.3385964912280702	stimulus
0	517509475.0	2	VISl	Cux2-CreERT2	0.8175438596491227	stimulus
0	589173105.0	2	VISl	Cux2-CreERT2	0.9070175438596491	stimulus
0	589181302.0	1	VISl	Cux2-CreERT2	-0.7842105263157895	stimulus
0	559111565.0	2	VISl	Cux2-CreERT2	0.7263157894736841	stimulus
0	517441599.0	3	VISl	Cux2-CreERT2	-0.38070175438596493	stimulus
0	562651883.0	2	VISl	Cux2-CreERT2	0.9175438596491228	stimulus
0	589181325.0	2	VISl	Cux2-CreERT2	0.9385964912280702	stimulus
0	589181677.0	2	VISl	Cux2-CreERT2	0.6403508771929824	stimulus
0	517509530.0	2	VISl	Cux2-CreERT2	0.7385964912280703	stimulus
0	589164956.0	3	VISl	Cux2-CreERT2	0.38421052631578945	stimulus
0	559110214.0	1	VISl	Cux2-CreERT2	-0.7666666666666666	stimulus
0	517484971.0	3	VISl	Cux2-CreERT2	0.3456140350877193	stimulus
0	562651890.0	1	VISl	Cux2-CreERT2	-0.9052631578947368	stimulus
0	589173167.0	2	VISl	Cux2-CreERT2	0.7456140350877193	stimulus
0	559110216.0	3	VISl	Cux2-CreERT2	-0.19298245614035087	stimulus
0	517509555.0	1	VISl	Cux2-CreERT2	-0.7736842105263159	stimulus
0	517442974.0	2	VISl	Cux2-CreERT2	0.8017543859649122	stimulus
0	576370764.0	3	VISl	Cux2-CreERT2	0.3508771929824562	stimulus
0	517509585.0	3	VISl	Cux2-CreERT2	0.1105263157894737	stimulus
0	517512613.0	2	VISl	Cux2-CreERT2	0.7087719298245614	stimulus
0	559111296.0	3	VISl	Cux2-CreERT2	0.256140350877193	stimulus
0	517483948.0	2	VISl	Cux2-CreERT2	0.6456140350877193	stimulus
0	589181487.0	3	VISl	Cux2-CreERT2	-0.38245614035087716	stimulus
0	517485118.0	3	VISl	Cux2-CreERT2	-0.37719298245614036	stimulus
0	517509709.0	1	VISl	Cux2-CreERT2	-0.9684210526315788	stimulus
0	517509719.0	1	VISl	Cux2-CreERT2	-0.6157894736842106	stimulus
0	589181533.0	3	VISl	Cux2-CreERT2	0.243859649122807	stimulus
0	517509729.0	1	VISl	Cux2-CreERT2	-0.7105263157894737	stimulus
0	517499255.0	1	VISl	Cux2-CreERT2	-0.9175438596491228	stimulus
0	517509739.0	2	VISl	Cux2-CreERT2	0.5666666666666667	stimulus
0	589181555.0	3	VISl	Cux2-CreERT2	-0.1701754385964912	stimulus
0	517509768.0	1	VISl	Cux2-CreERT2	-0.6245614035087719	stimulus
0	587782252.0	2	VISl	Cux2-CreERT2	0.6403508771929824	stimulus
0	589181603.0	2	VISl	Cux2-CreERT2	0.6543859649122807	stimulus
0	589181627.0	1	VISl	Cux2-CreERT2	-0.7315789473684211	stimulus
0	576370806.0	2	VISl	Cux2-CreERT2	0.7736842105263159	stimulus
0	562651475.0	2	VISl	Cux2-CreERT2	0.8526315789473684	stimulus
0	517485267.0	3	VISl	Cux2-CreERT2	-0.04385964912280702	stimulus
0	589181654.0	2	VISl	Cux2-CreERT2	0.8228070175438595	stimulus
0	517509867.0	3	VISl	Cux2-CreERT2	-0.21403508771929824	stimulus
0	589173486.0	1	VISl	Cux2-CreERT2	-0.7578947368421053	stimulus
0	517509907.0	1	VISl	Cux2-CreERT2	-0.6175438596491227	stimulus
0	589181719.0	2	VISl	Cux2-CreERT2	0.8684210526315789	stimulus
0	589173535.0	1	VISl	Cux2-CreERT2	-0.7964912280701755	stimulus
0	559108914.0	3	VISl	Cux2-CreERT2	0.4263157894736842	stimulus
0	589173559.0	2	VISl	Cux2-CreERT2	0.6684210526315789	stimulus
0	559108926.0	2	VISl	Cux2-CreERT2	0.5859649122807017	stimulus
0	559108935.0	2	VISl	Cux2-CreERT2	0.7719298245614035	stimulus
0	559108938.0	2	VISl	Cux2-CreERT2	0.6052631578947367	stimulus
0	517485391.0	3	VISl	Cux2-CreERT2	-0.42280701754385963	stimulus
0	559108947.0	2	VISl	Cux2-CreERT2	0.8245614035087718	stimulus
0	589173588.0	1	VISl	Cux2-CreERT2	-0.7789473684210525	stimulus
0	559108951.0	2	VISl	Cux2-CreERT2	0.8526315789473684	stimulus
0	562650596.0	1	VISl	Cux2-CreERT2	-0.7947368421052632	stimulus
0	559108957.0	2	VISl	Cux2-CreERT2	0.8175438596491227	stimulus
0	517509988.0	3	VISl	Cux2-CreERT2	0.22456140350877193	stimulus
0	517485413.0	3	VISl	Cux2-CreERT2	0.21052631578947367	stimulus
0	517485374.0	2	VISl	Cux2-CreERT2	0.6666666666666666	stimulus
0	559111582.0	2	VISl	Cux2-CreERT2	0.7175438596491229	stimulus
0	517485441.0	1	VISl	Cux2-CreERT2	-0.863157894736842	stimulus
0	559108995.0	2	VISl	Cux2-CreERT2	0.6403508771929824	stimulus
0	559111660.0	2	VISl	Cux2-CreERT2	0.5824561403508772	stimulus
0	559109002.0	2	VISl	Cux2-CreERT2	0.7543859649122807	stimulus
0	517484013.0	3	VISl	Cux2-CreERT2	-0.015789473684210527	stimulus
0	559109010.0	3	VISl	Cux2-CreERT2	0.1	stimulus
0	517485463.0	1	VISl	Cux2-CreERT2	-0.7666666666666666	stimulus
0	517510042.0	2	VISl	Cux2-CreERT2	0.763157894736842	stimulus
0	517510047.0	2	VISl	Cux2-CreERT2	0.8350877192982457	stimulus
0	517485476.0	2	VISl	Cux2-CreERT2	0.4859649122807017	stimulus
0	517510057.0	2	VISl	Cux2-CreERT2	0.9	stimulus
0	517510062.0	2	VISl	Cux2-CreERT2	0.7754385964912281	stimulus
0	559109049.0	3	VISl	Cux2-CreERT2	0.4385964912280701	stimulus
0	589181884.0	2	VISl	Cux2-CreERT2	0.8719298245614034	stimulus
0	559109054.0	2	VISl	Cux2-CreERT2	0.756140350877193	stimulus
0	559109057.0	2	VISl	Cux2-CreERT2	0.743859649122807	stimulus
0	589180406.0	3	VISl	Cux2-CreERT2	-0.1701754385964912	stimulus
0	517485513.0	2	VISl	Cux2-CreERT2	0.6561403508771929	stimulus
0	517441698.0	1	VISl	Cux2-CreERT2	-0.5298245614035089	stimulus
0	559111672.0	2	VISl	Cux2-CreERT2	0.8912280701754386	stimulus
0	559109078.0	2	VISl	Cux2-CreERT2	0.8789473684210527	stimulus
0	517485532.0	2	VISl	Cux2-CreERT2	0.47543859649122805	stimulus
0	586180773.0	2	VISl	Cux2-CreERT2	0.9140350877192982	stimulus
0	587781089.0	1	VISl	Cux2-CreERT2	-0.45789473684210524	stimulus
0	517499048.0	3	VISl	Cux2-CreERT2	-0.42280701754385963	stimulus
0	589181939.0	2	VISl	Cux2-CreERT2	0.7982456140350876	stimulus
0	587781108.0	1	VISl	Cux2-CreERT2	-0.5912280701754385	stimulus
0	559109109.0	1	VISl	Cux2-CreERT2	-0.5754385964912281	stimulus
0	559109677.0	3	VISl	Cux2-CreERT2	0.1	stimulus
0	589165569.0	1	VISl	Cux2-CreERT2	-0.5298245614035089	stimulus
0	517485572.0	1	VISl	Cux2-CreERT2	-0.5350877192982456	stimulus
0	559109126.0	2	VISl	Cux2-CreERT2	0.6333333333333333	stimulus
0	589173770.0	2	VISl	Cux2-CreERT2	0.7982456140350876	stimulus
0	589181970.0	1	VISl	Cux2-CreERT2	-0.5491228070175439	stimulus
0	559109142.0	2	VISl	Cux2-CreERT2	0.7228070175438598	stimulus
0	559109147.0	2	VISl	Cux2-CreERT2	0.7245614035087719	stimulus
0	559109152.0	2	VISl	Cux2-CreERT2	0.6456140350877193	stimulus
0	559109157.0	3	VISl	Cux2-CreERT2	0.41578947368421054	stimulus
0	559109166.0	3	VISl	Cux2-CreERT2	0.22807017543859648	stimulus
0	517484040.0	3	VISl	Cux2-CreERT2	0.10350877192982455	stimulus
0	559109171.0	2	VISl	Cux2-CreERT2	0.5929824561403508	stimulus
0	589165622.0	2	VISl	Cux2-CreERT2	0.7	stimulus
0	517510204.0	1	VISl	Cux2-CreERT2	-0.7403508771929824	stimulus
0	587781181.0	3	VISl	Cux2-CreERT2	-0.2964912280701754	stimulus
0	517485630.0	2	VISl	Cux2-CreERT2	0.5754385964912281	stimulus
0	559109183.0	1	VISl	Cux2-CreERT2	-0.7456140350877193	stimulus
0	559108960.0	2	VISl	Cux2-CreERT2	0.6789473684210526	stimulus
0	589182025.0	1	VISl	Cux2-CreERT2	-0.9578947368421052	stimulus
0	559109197.0	3	VISl	Cux2-CreERT2	-0.1280701754385965	stimulus
0	517485651.0	2	VISl	Cux2-CreERT2	0.6842105263157895	stimulus
0	559109208.0	3	VISl	Cux2-CreERT2	-0.08070175438596491	stimulus
0	559109213.0	3	VISl	Cux2-CreERT2	0.12105263157894736	stimulus
0	517510239.0	2	VISl	Cux2-CreERT2	0.46491228070175433	stimulus
0	589182053.0	3	VISl	Cux2-CreERT2	0.3877192982456141	stimulus
0	559109227.0	3	VISl	Cux2-CreERT2	-0.06842105263157894	stimulus
0	517443090.0	2	VISl	Cux2-CreERT2	0.6456140350877193	stimulus
0	559109232.0	2	VISl	Cux2-CreERT2	0.8508771929824561	stimulus
0	559109237.0	3	VISl	Cux2-CreERT2	0.3578947368421052	stimulus
0	589182075.0	1	VISl	Cux2-CreERT2	-0.5385964912280702	stimulus
0	559109245.0	3	VISl	Cux2-CreERT2	-0.25789473684210523	stimulus
0	559109249.0	2	VISl	Cux2-CreERT2	0.5666666666666667	stimulus
0	562650646.0	1	VISl	Cux2-CreERT2	-0.9017543859649122	stimulus
0	589182098.0	1	VISl	Cux2-CreERT2	-0.8368421052631579	stimulus
0	576371087.0	3	VISl	Cux2-CreERT2	0.27368421052631575	stimulus
0	559109277.0	1	VISl	Cux2-CreERT2	-0.7210526315789473	stimulus
0	559109280.0	2	VISl	Cux2-CreERT2	0.8491228070175438	stimulus
0	517510309.0	2	VISl	Cux2-CreERT2	0.8245614035087718	stimulus
0	517510319.0	2	VISl	Cux2-CreERT2	0.8403508771929825	stimulus
0	517510329.0	2	VISl	Cux2-CreERT2	0.5701754385964912	stimulus
0	559109310.0	2	VISl	Cux2-CreERT2	0.6280701754385966	stimulus
0	559109313.0	3	VISl	Cux2-CreERT2	0.29298245614035084	stimulus
0	517510340.0	1	VISl	Cux2-CreERT2	-0.9456140350877192	stimulus
0	517510348.0	3	VISl	Cux2-CreERT2	-0.2964912280701754	stimulus
0	587781327.0	3	VISl	Cux2-CreERT2	-0.22280701754385965	stimulus
0	559109333.0	2	VISl	Cux2-CreERT2	0.7421052631578948	stimulus
0	517510358.0	3	VISl	Cux2-CreERT2	0.31578947368421056	stimulus
0	517510364.0	2	VISl	Cux2-CreERT2	0.9736842105263157	stimulus
0	517488166.0	1	VISl	Cux2-CreERT2	-0.8456140350877193	stimulus
0	517510374.0	1	VISl	Cux2-CreERT2	-0.6017543859649123	stimulus
0	517510897.0	3	VISl	Cux2-CreERT2	-0.4473684210526316	stimulus
0	559109374.0	2	VISl	Cux2-CreERT2	0.6807017543859648	stimulus
0	586180821.0	3	VISl	Cux2-CreERT2	0.02631578947368421	stimulus
0	559109381.0	3	VISl	Cux2-CreERT2	0.256140350877193	stimulus
0	517485847.0	2	VISl	Cux2-CreERT2	0.5754385964912281	stimulus
0	559109404.0	3	VISl	Cux2-CreERT2	0.15263157894736842	stimulus
0	559109408.0	1	VISl	Cux2-CreERT2	-0.5491228070175439	stimulus
0	559109411.0	2	VISl	Cux2-CreERT2	0.8701754385964912	stimulus
0	559109414.0	2	VISl	Cux2-CreERT2	0.6473684210526316	stimulus
0	559109417.0	2	VISl	Cux2-CreERT2	0.6350877192982456	stimulus
0	559109421.0	2	VISl	Cux2-CreERT2	0.4736842105263158	stimulus
0	587781424.0	2	VISl	Cux2-CreERT2	0.9789473684210527	stimulus
0	576370910.0	1	VISl	Cux2-CreERT2	-0.5175438596491229	stimulus
0	559109432.0	2	VISl	Cux2-CreERT2	0.45789473684210524	stimulus
0	559109440.0	3	VISl	Cux2-CreERT2	0.2543859649122807	stimulus
0	589182274.0	1	VISl	Cux2-CreERT2	-0.6350877192982456	stimulus
0	559109449.0	2	VISl	Cux2-CreERT2	0.7333333333333334	stimulus
0	517485903.0	3	VISl	Cux2-CreERT2	0.23859649122807017	stimulus
0	589182299.0	3	VISl	Cux2-CreERT2	-0.31052631578947365	stimulus
0	589439888.0	2	VISl	Cux2-CreERT2	0.8298245614035088	stimulus
0	589182328.0	1	VISl	Cux2-CreERT2	-0.9017543859649122	stimulus
0	559109497.0	1	VISl	Cux2-CreERT2	-0.6929824561403508	stimulus
0	517441770.0	1	VISl	Cux2-CreERT2	-0.7736842105263159	stimulus
0	559109502.0	2	VISl	Cux2-CreERT2	0.6035087719298246	stimulus
0	559109505.0	1	VISl	Cux2-CreERT2	-0.5298245614035089	stimulus
0	517510530.0	1	VISl	Cux2-CreERT2	-0.7684210526315789	stimulus
0	559109510.0	2	VISl	Cux2-CreERT2	0.8578947368421052	stimulus
0	576370924.0	3	VISl	Cux2-CreERT2	0.14210526315789473	stimulus
0	559109519.0	3	VISl	Cux2-CreERT2	0.28947368421052627	stimulus
0	569636240.0	2	VISl	Cux2-CreERT2	0.8684210526315789	stimulus
0	517510545.0	2	VISl	Cux2-CreERT2	0.6701754385964912	stimulus
0	587781528.0	2	VISl	Cux2-CreERT2	0.5087719298245614	stimulus
0	559109530.0	1	VISl	Cux2-CreERT2	-0.5842105263157895	stimulus
0	589182363.0	3	VISl	Cux2-CreERT2	-0.06140350877192983	stimulus
0	559109533.0	2	VISl	Cux2-CreERT2	0.5403508771929825	stimulus
0	559109535.0	1	VISl	Cux2-CreERT2	-0.756140350877193	stimulus
0	517510561.0	1	VISl	Cux2-CreERT2	-0.5403508771929825	stimulus
0	559109541.0	1	VISl	Cux2-CreERT2	-0.6105263157894737	stimulus
0	559110386.0	2	VISl	Cux2-CreERT2	0.7824561403508771	stimulus
0	517486001.0	2	VISl	Cux2-CreERT2	0.524561403508772	stimulus
0	559109560.0	2	VISl	Cux2-CreERT2	0.763157894736842	stimulus
0	517500570.0	1	VISl	Cux2-CreERT2	-0.49473684210526314	stimulus
0	559109563.0	2	VISl	Cux2-CreERT2	0.6508771929824562	stimulus
0	589174224.0	2	VISl	Cux2-CreERT2	0.9192982456140351	stimulus
0	517510619.0	1	VISl	Cux2-CreERT2	-0.9070175438596491	stimulus
0	589182431.0	2	VISl	Cux2-CreERT2	0.7684210526315789	stimulus
0	517510625.0	1	VISl	Cux2-CreERT2	-0.719298245614035	stimulus
0	587781606.0	3	VISl	Cux2-CreERT2	-0.39824561403508774	stimulus
0	517510632.0	3	VISl	Cux2-CreERT2	0.32807017543859646	stimulus
0	576371074.0	2	VISl	Cux2-CreERT2	0.6929824561403508	stimulus
0	589182454.0	2	VISl	Cux2-CreERT2	0.6596491228070176	stimulus
0	559109638.0	2	VISl	Cux2-CreERT2	0.8	stimulus
0	559109643.0	2	VISl	Cux2-CreERT2	0.6596491228070176	stimulus
0	559109648.0	3	VISl	Cux2-CreERT2	-0.0894736842105263	stimulus
0	559111769.0	3	VISl	Cux2-CreERT2	0.0035087719298245615	stimulus
0	559109658.0	2	VISl	Cux2-CreERT2	0.6473684210526316	stimulus
0	559109663.0	2	VISl	Cux2-CreERT2	0.7596491228070175	stimulus
0	559109668.0	2	VISl	Cux2-CreERT2	0.7280701754385965	stimulus
0	559109673.0	2	VISl	Cux2-CreERT2	0.7894736842105263	stimulus
0	517510701.0	2	VISl	Cux2-CreERT2	0.83859649122807	stimulus
0	559109682.0	2	VISl	Cux2-CreERT2	0.5087719298245614	stimulus
0	589182516.0	3	VISl	Cux2-CreERT2	-0.431578947368421	stimulus
0	559109695.0	2	VISl	Cux2-CreERT2	0.9192982456140351	stimulus
0	559109698.0	2	VISl	Cux2-CreERT2	0.5403508771929825	stimulus
0	559109704.0	2	VISl	Cux2-CreERT2	0.6438596491228071	stimulus
0	589182538.0	3	VISl	Cux2-CreERT2	0.23157894736842102	stimulus
0	559109707.0	2	VISl	Cux2-CreERT2	0.6842105263157895	stimulus
0	559109710.0	2	VISl	Cux2-CreERT2	0.487719298245614	stimulus
0	517510741.0	1	VISl	Cux2-CreERT2	-0.8736842105263157	stimulus
0	559109719.0	2	VISl	Cux2-CreERT2	0.7859649122807018	stimulus
0	559109731.0	2	VISl	Cux2-CreERT2	0.45964912280701753	stimulus
0	559109743.0	2	VISl	Cux2-CreERT2	0.8403508771929825	stimulus
0	559109748.0	2	VISl	Cux2-CreERT2	0.46315789473684205	stimulus
0	559109751.0	2	VISl	Cux2-CreERT2	0.7421052631578948	stimulus
0	559109757.0	3	VISl	Cux2-CreERT2	0.39473684210526316	stimulus
0	589180527.0	2	VISl	Cux2-CreERT2	0.8614035087719297	stimulus
0	586180890.0	2	VISl	Cux2-CreERT2	0.8280701754385964	stimulus
0	587781808.0	3	VISl	Cux2-CreERT2	-0.15087719298245614	stimulus
0	559109728.0	2	VISl	Cux2-CreERT2	0.556140350877193	stimulus
0	587781823.0	3	VISl	Cux2-CreERT2	0.4333333333333333	stimulus
0	559109831.0	3	VISl	Cux2-CreERT2	0.09473684210526316	stimulus
0	517500274.0	2	VISl	Cux2-CreERT2	0.7263157894736841	stimulus
0	589174481.0	2	VISl	Cux2-CreERT2	0.5105263157894736	stimulus
0	569636573.0	1	VISl	Cux2-CreERT2	-0.5824561403508772	stimulus
0	559109857.0	2	VISl	Cux2-CreERT2	0.5228070175438596	stimulus
0	589180539.0	1	VISl	Cux2-CreERT2	-0.7333333333333334	stimulus
0	559109861.0	3	VISl	Cux2-CreERT2	0.09298245614035087	stimulus
0	586180904.0	3	VISl	Cux2-CreERT2	0.09649122807017543	stimulus
0	517484158.0	3	VISl	Cux2-CreERT2	0.042105263157894736	stimulus
0	559109878.0	3	VISl	Cux2-CreERT2	0.3929824561403509	stimulus
0	559109880.0	2	VISl	Cux2-CreERT2	0.6421052631578947	stimulus
0	559109883.0	2	VISl	Cux2-CreERT2	0.83859649122807	stimulus
0	559109895.0	3	VISl	Cux2-CreERT2	0.4421052631578948	stimulus
0	559109897.0	2	VISl	Cux2-CreERT2	0.8	stimulus
0	559109901.0	3	VISl	Cux2-CreERT2	-0.20175438596491227	stimulus
0	517510926.0	1	VISl	Cux2-CreERT2	-0.6982456140350877	stimulus
0	517486355.0	3	VISl	Cux2-CreERT2	-0.39824561403508774	stimulus
0	559109913.0	3	VISl	Cux2-CreERT2	0.4333333333333333	stimulus
0	517440810.0	1	VISl	Cux2-CreERT2	-0.7824561403508771	stimulus
0	517510944.0	2	VISl	Cux2-CreERT2	0.8947368421052632	stimulus
0	562651785.0	1	VISl	Cux2-CreERT2	-0.8491228070175438	stimulus
0	517510953.0	1	VISl	Cux2-CreERT2	-0.6982456140350877	stimulus
0	559109931.0	2	VISl	Cux2-CreERT2	0.5789473684210525	stimulus
0	517510964.0	3	VISl	Cux2-CreERT2	-0.30877192982456136	stimulus
0	517510969.0	2	VISl	Cux2-CreERT2	0.9491228070175438	stimulus
0	589182778.0	1	VISl	Cux2-CreERT2	-0.8350877192982457	stimulus
0	517510974.0	3	VISl	Cux2-CreERT2	-0.06491228070175438	stimulus
0	517510979.0	2	VISl	Cux2-CreERT2	0.9508771929824561	stimulus
0	559109964.0	2	VISl	Cux2-CreERT2	0.780701754385965	stimulus
0	589182797.0	3	VISl	Cux2-CreERT2	-0.1789473684210526	stimulus
0	559109968.0	3	VISl	Cux2-CreERT2	0.15964912280701754	stimulus
0	559109973.0	1	VISl	Cux2-CreERT2	-0.6982456140350877	stimulus
0	569636695.0	3	VISl	Cux2-CreERT2	-0.28771929824561404	stimulus
0	559109978.0	2	VISl	Cux2-CreERT2	0.7421052631578948	stimulus
0	559109981.0	3	VISl	Cux2-CreERT2	-0.11403508771929824	stimulus
0	559110010.0	1	VISl	Cux2-CreERT2	-0.49473684210526314	stimulus
0	589166465.0	2	VISl	Cux2-CreERT2	0.9315789473684211	stimulus
0	559110020.0	2	VISl	Cux2-CreERT2	0.687719298245614	stimulus
0	587782035.0	2	VISl	Cux2-CreERT2	0.46491228070175433	stimulus
0	559110036.0	3	VISl	Cux2-CreERT2	0.0456140350877193	stimulus
0	559110043.0	3	VISl	Cux2-CreERT2	-0.22982456140350876	stimulus
0	559110049.0	1	VISl	Cux2-CreERT2	-0.6105263157894737	stimulus
0	559111835.0	1	VISl	Cux2-CreERT2	-0.8736842105263157	stimulus
0	517485553.0	2	VISl	Cux2-CreERT2	0.843859649122807	stimulus
0	517511084.0	2	VISl	Cux2-CreERT2	0.612280701754386	stimulus
0	559110062.0	2	VISl	Cux2-CreERT2	0.5666666666666667	stimulus
0	559110066.0	1	VISl	Cux2-CreERT2	-0.47543859649122805	stimulus
0	559110069.0	2	VISl	Cux2-CreERT2	0.7859649122807018	stimulus
0	559110074.0	1	VISl	Cux2-CreERT2	-0.5017543859649122	stimulus
0	517441634.0	2	VISl	Cux2-CreERT2	0.9614035087719298	stimulus
0	559110090.0	2	VISl	Cux2-CreERT2	0.6947368421052632	stimulus
0	559110100.0	3	VISl	Cux2-CreERT2	0.4280701754385965	stimulus
0	559110105.0	3	VISl	Cux2-CreERT2	0.10701754385964912	stimulus
0	559110108.0	2	VISl	Cux2-CreERT2	0.6666666666666666	stimulus
0	559110114.0	1	VISl	Cux2-CreERT2	-0.7456140350877193	stimulus
0	589439730.0	3	VISl	Cux2-CreERT2	0.15789473684210528	stimulus
0	559110119.0	3	VISl	Cux2-CreERT2	-0.2421052631578947	stimulus
0	517498647.0	2	VISl	Cux2-CreERT2	0.48245614035087714	stimulus
0	559110147.0	2	VISl	Cux2-CreERT2	0.5473684210526315	stimulus
0	559110150.0	2	VISl	Cux2-CreERT2	0.47017543859649114	stimulus
0	559110155.0	2	VISl	Cux2-CreERT2	0.8684210526315789	stimulus
0	559110160.0	2	VISl	Cux2-CreERT2	0.8807017543859648	stimulus
0	587782161.0	2	VISl	Cux2-CreERT2	0.6947368421052632	stimulus
0	559110165.0	2	VISl	Cux2-CreERT2	0.5526315789473685	stimulus
0	559110172.0	1	VISl	Cux2-CreERT2	-0.6157894736842106	stimulus
0	559110175.0	1	VISl	Cux2-CreERT2	-0.9385964912280702	stimulus
0	559110185.0	3	VISl	Cux2-CreERT2	-0.008771929824561405	stimulus
0	559110188.0	2	VISl	Cux2-CreERT2	0.6175438596491227	stimulus
0	517511229.0	2	VISl	Cux2-CreERT2	0.763157894736842	stimulus
0	517511234.0	2	VISl	Cux2-CreERT2	0.9245614035087718	stimulus
0	517511240.0	3	VISl	Cux2-CreERT2	-0.37543859649122807	stimulus
0	559110221.0	2	VISl	Cux2-CreERT2	0.736842105263158	stimulus
0	559110224.0	2	VISl	Cux2-CreERT2	0.4964912280701754	stimulus
0	576370769.0	2	VISl	Cux2-CreERT2	0.8315789473684211	stimulus
0	517511250.0	2	VISl	Cux2-CreERT2	0.9228070175438597	stimulus
0	559110234.0	2	VISl	Cux2-CreERT2	0.6228070175438596	stimulus
0	576370779.0	2	VISl	Cux2-CreERT2	0.5824561403508772	stimulus
0	517511262.0	2	VISl	Cux2-CreERT2	0.8473684210526315	stimulus
0	517511292.0	2	VISl	Cux2-CreERT2	0.6456140350877193	stimulus
0	517511306.0	3	VISl	Cux2-CreERT2	-0.4526315789473684	stimulus
0	576370830.0	3	VISl	Cux2-CreERT2	0.10175438596491228	stimulus
0	576370833.0	2	VISl	Cux2-CreERT2	0.7964912280701755	stimulus
0	576370837.0	2	VISl	Cux2-CreERT2	0.7578947368421053	stimulus
0	576370841.0	3	VISl	Cux2-CreERT2	-0.37543859649122807	stimulus
0	576370844.0	1	VISl	Cux2-CreERT2	-0.6596491228070176	stimulus
0	559110308.0	2	VISl	Cux2-CreERT2	0.9280701754385964	stimulus
0	517441907.0	1	VISl	Cux2-CreERT2	-0.8859649122807017	stimulus
0	586176707.0	2	VISl	Cux2-CreERT2	0.8614035087719297	stimulus
0	517494980.0	2	VISl	Cux2-CreERT2	0.6403508771929824	stimulus
0	559110518.0	3	VISl	Cux2-CreERT2	0.40877192982456134	stimulus
0	517511366.0	3	VISl	Cux2-CreERT2	-0.3140350877192983	stimulus
0	517512908.0	3	VISl	Cux2-CreERT2	0.16842105263157894	stimulus
0	517441911.0	3	VISl	Cux2-CreERT2	-0.3578947368421052	stimulus
0	576370898.0	2	VISl	Cux2-CreERT2	0.543859649122807	stimulus
0	576370902.0	3	VISl	Cux2-CreERT2	0.18070175438596495	stimulus
0	559110361.0	2	VISl	Cux2-CreERT2	0.8421052631578947	stimulus
0	576370906.0	3	VISl	Cux2-CreERT2	0.0912280701754386	stimulus
0	589175004.0	1	VISl	Cux2-CreERT2	-0.6508771929824562	stimulus
0	559110366.0	2	VISl	Cux2-CreERT2	0.6280701754385966	stimulus
0	517510181.0	2	VISl	Cux2-CreERT2	0.8017543859649122	stimulus
0	559110371.0	3	VISl	Cux2-CreERT2	-0.21403508771929824	stimulus
0	576370919.0	2	VISl	Cux2-CreERT2	0.6824561403508772	stimulus
0	559110376.0	2	VISl	Cux2-CreERT2	0.7701754385964912	stimulus
0	559110381.0	2	VISl	Cux2-CreERT2	0.8491228070175438	stimulus
0	576371069.0	2	VISl	Cux2-CreERT2	0.7736842105263159	stimulus
0	559110391.0	3	VISl	Cux2-CreERT2	-0.15614035087719297	stimulus
0	517511417.0	1	VISl	Cux2-CreERT2	-0.7315789473684211	stimulus
0	559110396.0	2	VISl	Cux2-CreERT2	0.45614035087719296	stimulus
0	559110400.0	3	VISl	Cux2-CreERT2	0.24912280701754386	stimulus
0	517511427.0	1	VISl	Cux2-CreERT2	-0.4736842105263158	stimulus
0	559110407.0	2	VISl	Cux2-CreERT2	0.756140350877193	stimulus
0	559110410.0	3	VISl	Cux2-CreERT2	0.27368421052631575	stimulus
0	517511437.0	2	VISl	Cux2-CreERT2	0.8789473684210527	stimulus
0	517486864.0	3	VISl	Cux2-CreERT2	0.41052631578947374	stimulus
0	517511448.0	1	VISl	Cux2-CreERT2	-0.6964912280701754	stimulus
0	589175074.0	3	VISl	Cux2-CreERT2	-0.16666666666666666	stimulus
0	517441926.0	2	VISl	Cux2-CreERT2	0.9385964912280702	stimulus
0	517495078.0	3	VISl	Cux2-CreERT2	0.12456140350877193	stimulus
0	587782453.0	2	VISl	Cux2-CreERT2	0.8578947368421052	stimulus
0	517486903.0	1	VISl	Cux2-CreERT2	-0.8807017543859648	stimulus
0	559110456.0	2	VISl	Cux2-CreERT2	0.45964912280701753	stimulus
0	576371009.0	3	VISl	Cux2-CreERT2	-0.14736842105263157	stimulus
0	559110468.0	2	VISl	Cux2-CreERT2	0.5754385964912281	stimulus
0	576371013.0	2	VISl	Cux2-CreERT2	0.6192982456140351	stimulus
0	559110472.0	1	VISl	Cux2-CreERT2	-0.45614035087719296	stimulus
0	559110476.0	1	VISl	Cux2-CreERT2	-0.7649122807017543	stimulus
0	559110480.0	3	VISl	Cux2-CreERT2	0.39824561403508774	stimulus
0	576371026.0	2	VISl	Cux2-CreERT2	0.8105263157894737	stimulus
0	559110484.0	2	VISl	Cux2-CreERT2	0.8298245614035088	stimulus
0	576371035.0	3	VISl	Cux2-CreERT2	-0.0824561403508772	stimulus
0	559110492.0	2	VISl	Cux2-CreERT2	0.8473684210526315	stimulus
0	587782494.0	1	VISl	Cux2-CreERT2	-0.46315789473684205	stimulus
0	576371041.0	2	VISl	Cux2-CreERT2	0.7859649122807018	stimulus
0	517511524.0	3	VISl	Cux2-CreERT2	-0.3175438596491228	stimulus
0	559110546.0	3	VISl	Cux2-CreERT2	-0.0017543859649122807	stimulus
0	559110515.0	1	VISl	Cux2-CreERT2	-0.7947368421052632	stimulus
0	576371064.0	3	VISl	Cux2-CreERT2	-0.43684210526315786	stimulus
0	559110527.0	2	VISl	Cux2-CreERT2	0.7543859649122807	stimulus
0	559110530.0	3	VISl	Cux2-CreERT2	-0.2157894736842105	stimulus
0	587782534.0	1	VISl	Cux2-CreERT2	-0.6263157894736843	stimulus
0	517486985.0	1	VISl	Cux2-CreERT2	-0.7473684210526316	stimulus
0	559110538.0	2	VISl	Cux2-CreERT2	0.8210526315789475	stimulus
0	559110541.0	2	VISl	Cux2-CreERT2	0.8456140350877193	stimulus
0	587782544.0	1	VISl	Cux2-CreERT2	-0.46842105263157896	stimulus
0	559110558.0	3	VISl	Cux2-CreERT2	-0.09298245614035087	stimulus
0	559110564.0	3	VISl	Cux2-CreERT2	0.38070175438596493	stimulus
0	559110570.0	2	VISl	Cux2-CreERT2	0.8842105263157896	stimulus
0	517487019.0	1	VISl	Cux2-CreERT2	-0.5947368421052631	stimulus
0	559110572.0	2	VISl	Cux2-CreERT2	0.45614035087719296	stimulus
0	587782573.0	1	VISl	Cux2-CreERT2	-0.6964912280701754	stimulus
0	576371119.0	1	VISl	Cux2-CreERT2	-0.47719298245614034	stimulus
0	587782582.0	1	VISl	Cux2-CreERT2	-0.6631578947368422	stimulus
0	559111924.0	3	VISl	Cux2-CreERT2	0.07719298245614034	stimulus
0	587782590.0	2	VISl	Cux2-CreERT2	0.8929824561403509	stimulus
0	576371139.0	2	VISl	Cux2-CreERT2	0.5771929824561403	stimulus
0	517487055.0	1	VISl	Cux2-CreERT2	-0.7842105263157895	stimulus
0	517487057.0	2	VISl	Cux2-CreERT2	0.6807017543859648	stimulus
0	576371158.0	3	VISl	Cux2-CreERT2	-0.27017543859649124	stimulus
0	576371162.0	2	VISl	Cux2-CreERT2	0.531578947368421	stimulus
0	576371167.0	3	VISl	Cux2-CreERT2	0.28596491228070176	stimulus
0	587782638.0	3	VISl	Cux2-CreERT2	-0.06315789473684211	stimulus
0	517487088.0	1	VISl	Cux2-CreERT2	-0.5842105263157895	stimulus
0	559110642.0	2	VISl	Cux2-CreERT2	0.8666666666666666	stimulus
0	576371189.0	2	VISl	Cux2-CreERT2	0.6578947368421053	stimulus
0	576371193.0	2	VISl	Cux2-CreERT2	0.7403508771929824	stimulus
0	576371114.0	2	VISl	Cux2-CreERT2	0.7070175438596492	stimulus
0	576371198.0	2	VISl	Cux2-CreERT2	0.7070175438596492	stimulus
0	559110655.0	2	VISl	Cux2-CreERT2	0.8140350877192982	stimulus
0	587782660.0	2	VISl	Cux2-CreERT2	0.7684210526315789	stimulus
0	559110661.0	2	VISl	Cux2-CreERT2	0.7912280701754386	stimulus
0	576371206.0	2	VISl	Cux2-CreERT2	0.7912280701754386	stimulus
0	517487112.0	1	VISl	Cux2-CreERT2	-0.9245614035087718	stimulus
0	559110667.0	2	VISl	Cux2-CreERT2	0.6947368421052632	stimulus
0	517487021.0	1	VISl	Cux2-CreERT2	-0.8298245614035088	stimulus
0	559110673.0	3	VISl	Cux2-CreERT2	0.2210526315789474	stimulus
0	559110679.0	2	VISl	Cux2-CreERT2	0.7017543859649124	stimulus
0	559110681.0	2	VISl	Cux2-CreERT2	0.512280701754386	stimulus
0	517487130.0	3	VISl	Cux2-CreERT2	0.13508771929824562	stimulus
0	559110575.0	3	VISl	Cux2-CreERT2	-0.18596491228070175	stimulus
0	559110691.0	3	VISl	Cux2-CreERT2	0.4385964912280701	stimulus
0	559110698.0	2	VISl	Cux2-CreERT2	0.8245614035087718	stimulus
0	559110701.0	2	VISl	Cux2-CreERT2	0.5	stimulus
0	559110704.0	2	VISl	Cux2-CreERT2	0.687719298245614	stimulus
0	587782706.0	1	VISl	Cux2-CreERT2	-0.6842105263157895	stimulus
0	559110580.0	2	VISl	Cux2-CreERT2	0.6842105263157895	stimulus
0	559110714.0	2	VISl	Cux2-CreERT2	0.6929824561403508	stimulus
0	517487165.0	3	VISl	Cux2-CreERT2	-0.22982456140350876	stimulus
0	587782718.0	2	VISl	Cux2-CreERT2	0.7473684210526316	stimulus
0	559110722.0	2	VISl	Cux2-CreERT2	0.8263157894736841	stimulus
0	517487176.0	3	VISl	Cux2-CreERT2	0.4298245614035088	stimulus
0	559110732.0	1	VISl	Cux2-CreERT2	-0.7666666666666666	stimulus
0	576371278.0	2	VISl	Cux2-CreERT2	0.8122807017543859	stimulus
0	589180647.0	3	VISl	Cux2-CreERT2	-0.44912280701754387	stimulus
0	587782744.0	1	VISl	Cux2-CreERT2	-0.7228070175438598	stimulus
0	559110750.0	2	VISl	Cux2-CreERT2	0.843859649122807	stimulus
0	576371296.0	2	VISl	Cux2-CreERT2	0.519298245614035	stimulus
0	559110754.0	3	VISl	Cux2-CreERT2	-0.21929824561403505	stimulus
0	576371301.0	3	VISl	Cux2-CreERT2	0.24035087719298245	stimulus
0	517511786.0	2	VISl	Cux2-CreERT2	0.8894736842105263	stimulus
0	517512978.0	1	VISl	Cux2-CreERT2	-0.5385964912280702	stimulus
0	587782770.0	2	VISl	Cux2-CreERT2	0.7421052631578948	stimulus
0	589175412.0	3	VISl	Cux2-CreERT2	-0.2157894736842105	stimulus
0	589180692.0	1	VISl	Cux2-CreERT2	-0.7473684210526316	stimulus
0	587782779.0	1	VISl	Cux2-CreERT2	-0.8350877192982457	stimulus
0	562652266.0	1	VISl	Cux2-CreERT2	-0.45964912280701753	stimulus
0	576371344.0	2	VISl	Cux2-CreERT2	0.7087719298245614	stimulus
0	587782801.0	1	VISl	Cux2-CreERT2	-0.4982456140350877	stimulus
0	517511826.0	3	VISl	Cux2-CreERT2	0.056140350877192984	stimulus
0	589175446.0	2	VISl	Cux2-CreERT2	0.8421052631578947	stimulus
0	576371352.0	2	VISl	Cux2-CreERT2	0.7421052631578948	stimulus
0	587782811.0	3	VISl	Cux2-CreERT2	0.1824561403508772	stimulus
0	517495454.0	3	VISl	Cux2-CreERT2	-0.014035087719298246	stimulus
0	576371360.0	2	VISl	Cux2-CreERT2	0.7333333333333334	stimulus
0	576371364.0	1	VISl	Cux2-CreERT2	-0.6333333333333333	stimulus
0	587782821.0	1	VISl	Cux2-CreERT2	-0.5210526315789473	stimulus
0	589167272.0	1	VISl	Cux2-CreERT2	-0.7982456140350876	stimulus
0	576371369.0	3	VISl	Cux2-CreERT2	-0.3701754385964912	stimulus
0	559110828.0	1	VISl	Cux2-CreERT2	-0.7912280701754386	stimulus
0	587782831.0	1	VISl	Cux2-CreERT2	-0.7456140350877193	stimulus
0	517511857.0	2	VISl	Cux2-CreERT2	0.8403508771929825	stimulus
0	576371379.0	2	VISl	Cux2-CreERT2	0.6491228070175438	stimulus
0	559110838.0	2	VISl	Cux2-CreERT2	0.5175438596491229	stimulus
0	576371384.0	2	VISl	Cux2-CreERT2	0.6298245614035087	stimulus
0	517511866.0	2	VISl	Cux2-CreERT2	0.856140350877193	stimulus
0	559110843.0	2	VISl	Cux2-CreERT2	0.5789473684210525	stimulus
0	517511870.0	3	VISl	Cux2-CreERT2	0.3385964912280702	stimulus
0	562652277.0	1	VISl	Cux2-CreERT2	-0.7157894736842104	stimulus
0	517511874.0	2	VISl	Cux2-CreERT2	0.8456140350877193	stimulus
0	559110857.0	2	VISl	Cux2-CreERT2	0.543859649122807	stimulus
0	576371404.0	1	VISl	Cux2-CreERT2	-0.46842105263157896	stimulus
0	576371409.0	1	VISl	Cux2-CreERT2	-0.6578947368421053	stimulus
0	587782867.0	3	VISl	Cux2-CreERT2	-0.4263157894736842	stimulus
0	576371414.0	1	VISl	Cux2-CreERT2	-0.7403508771929824	stimulus
0	559110871.0	2	VISl	Cux2-CreERT2	0.5736842105263157	stimulus
0	587782878.0	2	VISl	Cux2-CreERT2	0.8754385964912281	stimulus
0	517487327.0	1	VISl	Cux2-CreERT2	-0.8105263157894737	stimulus
0	559110883.0	1	VISl	Cux2-CreERT2	-0.7736842105263159	stimulus
0	559110886.0	3	VISl	Cux2-CreERT2	0.19824561403508772	stimulus
0	576371434.0	3	VISl	Cux2-CreERT2	-0.08421052631578947	stimulus
0	559110894.0	2	VISl	Cux2-CreERT2	0.6701754385964912	stimulus
0	589175535.0	2	VISl	Cux2-CreERT2	0.9614035087719298	stimulus
0	559110898.0	2	VISl	Cux2-CreERT2	0.7508771929824561	stimulus
0	559110901.0	2	VISl	Cux2-CreERT2	0.5807017543859649	stimulus
0	559110904.0	2	VISl	Cux2-CreERT2	0.843859649122807	stimulus
0	576371453.0	3	VISl	Cux2-CreERT2	0.02456140350877193	stimulus
0	589175553.0	2	VISl	Cux2-CreERT2	0.6473684210526316	stimulus
0	586177289.0	2	VISl	Cux2-CreERT2	0.763157894736842	stimulus
0	559110929.0	2	VISl	Cux2-CreERT2	0.712280701754386	stimulus
0	559110933.0	3	VISl	Cux2-CreERT2	-0.37543859649122807	stimulus
0	559110940.0	2	VISl	Cux2-CreERT2	0.780701754385965	stimulus
0	559110944.0	2	VISl	Cux2-CreERT2	0.8526315789473684	stimulus
0	559110947.0	3	VISl	Cux2-CreERT2	0.45438596491228067	stimulus
0	576371492.0	2	VISl	Cux2-CreERT2	0.7543859649122807	stimulus
0	559110951.0	1	VISl	Cux2-CreERT2	-0.8491228070175438	stimulus
0	517511979.0	2	VISl	Cux2-CreERT2	0.8684210526315789	stimulus
0	576371500.0	2	VISl	Cux2-CreERT2	0.5105263157894736	stimulus
0	559110961.0	2	VISl	Cux2-CreERT2	0.8245614035087718	stimulus
0	587782966.0	2	VISl	Cux2-CreERT2	0.7947368421052632	stimulus
0	576371513.0	3	VISl	Cux2-CreERT2	-0.243859649122807	stimulus
0	559110971.0	3	VISl	Cux2-CreERT2	-0.38596491228070173	stimulus
0	559110976.0	2	VISl	Cux2-CreERT2	0.5596491228070175	stimulus
0	559110981.0	2	VISl	Cux2-CreERT2	0.7298245614035088	stimulus
0	576371528.0	2	VISl	Cux2-CreERT2	0.6964912280701754	stimulus
0	562652300.0	2	VISl	Cux2-CreERT2	0.956140350877193	stimulus
0	559110986.0	3	VISl	Cux2-CreERT2	0.42105263157894735	stimulus
0	559110991.0	3	VISl	Cux2-CreERT2	0.4473684210526316	stimulus
0	587782627.0	3	VISl	Cux2-CreERT2	0.21403508771929824	stimulus
0	562650937.0	1	VISl	Cux2-CreERT2	-0.9614035087719298	stimulus
0	517499364.0	1	VISl	Cux2-CreERT2	-0.5596491228070175	stimulus
0	576371553.0	1	VISl	Cux2-CreERT2	-0.8175438596491227	stimulus
0	576371558.0	3	VISl	Cux2-CreERT2	0.0543859649122807	stimulus
0	559111021.0	2	VISl	Cux2-CreERT2	0.8649122807017543	stimulus
0	559111023.0	2	VISl	Cux2-CreERT2	0.6526315789473683	stimulus
0	576371568.0	1	VISl	Cux2-CreERT2	-0.7175438596491229	stimulus
0	559110633.0	2	VISl	Cux2-CreERT2	0.4719298245614035	stimulus
0	576371576.0	3	VISl	Cux2-CreERT2	-0.02456140350877193	stimulus
0	517500735.0	2	VISl	Cux2-CreERT2	0.5807017543859649	stimulus
0	517512060.0	1	VISl	Cux2-CreERT2	-0.8543859649122807	stimulus
0	559111040.0	2	VISl	Cux2-CreERT2	0.8263157894736841	stimulus
0	517487491.0	1	VISl	Cux2-CreERT2	-0.46491228070175433	stimulus
0	559111051.0	1	VISl	Cux2-CreERT2	-0.47543859649122805	stimulus
0	559111058.0	3	VISl	Cux2-CreERT2	-0.38421052631578945	stimulus
0	562650947.0	2	VISl	Cux2-CreERT2	0.9771929824561404	stimulus
0	559111060.0	2	VISl	Cux2-CreERT2	0.736842105263158	stimulus
0	559111065.0	2	VISl	Cux2-CreERT2	0.6754385964912282	stimulus
0	559111069.0	2	VISl	Cux2-CreERT2	0.5228070175438596	stimulus
0	559111079.0	2	VISl	Cux2-CreERT2	0.8614035087719297	stimulus
0	576371627.0	3	VISl	Cux2-CreERT2	0.19649122807017544	stimulus
0	517498507.0	2	VISl	Cux2-CreERT2	0.7736842105263159	stimulus
0	517487540.0	2	VISl	Cux2-CreERT2	0.763157894736842	stimulus
0	517500745.0	1	VISl	Cux2-CreERT2	-0.5456140350877193	stimulus
0	559111096.0	3	VISl	Cux2-CreERT2	-0.21403508771929824	stimulus
0	576371647.0	2	VISl	Cux2-CreERT2	0.6105263157894737	stimulus
0	559111106.0	2	VISl	Cux2-CreERT2	0.6807017543859648	stimulus
0	517512133.0	1	VISl	Cux2-CreERT2	-0.6421052631578947	stimulus
0	559111112.0	3	VISl	Cux2-CreERT2	0.37543859649122807	stimulus
0	517508940.0	2	VISl	Cux2-CreERT2	0.887719298245614	stimulus
0	517482999.0	3	VISl	Cux2-CreERT2	0.18596491228070175	stimulus
0	559111118.0	3	VISl	Cux2-CreERT2	0.29473684210526313	stimulus
0	517487568.0	1	VISl	Cux2-CreERT2	-0.5947368421052631	stimulus
0	576371666.0	2	VISl	Cux2-CreERT2	0.5666666666666667	stimulus
0	559111125.0	1	VISl	Cux2-CreERT2	-0.736842105263158	stimulus
0	587782649.0	3	VISl	Cux2-CreERT2	0.38070175438596493	stimulus
0	559111129.0	2	VISl	Cux2-CreERT2	0.4964912280701754	stimulus
0	559111133.0	3	VISl	Cux2-CreERT2	0.4	stimulus
0	517508945.0	2	VISl	Cux2-CreERT2	0.7649122807017543	stimulus
0	517487595.0	2	VISl	Cux2-CreERT2	0.7473684210526316	stimulus
0	559111151.0	2	VISl	Cux2-CreERT2	0.6807017543859648	stimulus
0	517487602.0	3	VISl	Cux2-CreERT2	-0.3877192982456141	stimulus
0	517512179.0	2	VISl	Cux2-CreERT2	0.6070175438596491	stimulus
0	517487604.0	3	VISl	Cux2-CreERT2	0.2912280701754386	stimulus
0	576371701.0	3	VISl	Cux2-CreERT2	-0.057894736842105256	stimulus
0	576371704.0	2	VISl	Cux2-CreERT2	0.7859649122807018	stimulus
0	559111161.0	2	VISl	Cux2-CreERT2	0.6824561403508772	stimulus
0	576371713.0	3	VISl	Cux2-CreERT2	-0.356140350877193	stimulus
0	559111170.0	2	VISl	Cux2-CreERT2	0.7701754385964912	stimulus
0	517512203.0	2	VISl	Cux2-CreERT2	0.8157894736842105	stimulus
0	559111180.0	2	VISl	Cux2-CreERT2	0.9070175438596491	stimulus
0	589179395.0	1	VISl	Cux2-CreERT2	-0.8771929824561402	stimulus
0	589167637.0	2	VISl	Cux2-CreERT2	0.7719298245614035	stimulus
0	559111196.0	3	VISl	Cux2-CreERT2	-0.22807017543859648	stimulus
0	517487646.0	3	VISl	Cux2-CreERT2	-0.13684210526315788	stimulus
0	559111199.0	2	VISl	Cux2-CreERT2	0.6333333333333333	stimulus
0	517487650.0	3	VISl	Cux2-CreERT2	-0.01754385964912281	stimulus
0	559111205.0	2	VISl	Cux2-CreERT2	0.5350877192982456	stimulus
0	559111208.0	3	VISl	Cux2-CreERT2	0.4508771929824561	stimulus
0	559111214.0	3	VISl	Cux2-CreERT2	0.4280701754385965	stimulus
0	559110664.0	3	VISl	Cux2-CreERT2	0.31578947368421056	stimulus
0	517442057.0	2	VISl	Cux2-CreERT2	0.8649122807017543	stimulus
0	517487681.0	1	VISl	Cux2-CreERT2	-0.9228070175438597	stimulus
0	517512265.0	3	VISl	Cux2-CreERT2	-0.40350877192982454	stimulus
0	517512281.0	3	VISl	Cux2-CreERT2	-0.3719298245614035	stimulus
0	517487711.0	2	VISl	Cux2-CreERT2	0.7350877192982455	stimulus
0	587782672.0	1	VISl	Cux2-CreERT2	-0.7701754385964912	stimulus
0	589175908.0	1	VISl	Cux2-CreERT2	-0.5175438596491229	stimulus
0	562650982.0	2	VISl	Cux2-CreERT2	0.9473684210526316	stimulus
0	517508967.0	3	VISl	Cux2-CreERT2	-0.4508771929824561	stimulus
0	559111284.0	2	VISl	Cux2-CreERT2	0.5912280701754385	stimulus
0	559111288.0	1	VISl	Cux2-CreERT2	-0.4929824561403509	stimulus
0	517487739.0	1	VISl	Cux2-CreERT2	-0.7684210526315789	stimulus
0	559111292.0	2	VISl	Cux2-CreERT2	0.9105263157894736	stimulus
0	559109204.0	2	VISl	Cux2-CreERT2	0.8894736842105263	stimulus
0	559111300.0	2	VISl	Cux2-CreERT2	0.6719298245614035	stimulus
0	559111304.0	3	VISl	Cux2-CreERT2	-0.3877192982456141	stimulus
0	576371223.0	3	VISl	Cux2-CreERT2	0.14912280701754385	stimulus
0	517487768.0	2	VISl	Cux2-CreERT2	0.7385964912280703	stimulus
0	517485866.0	2	VISl	Cux2-CreERT2	0.719298245614035	stimulus
0	589200545.0	1	VISl	Cux2-CreERT2	-0.556140350877193	stimulus
0	587782683.0	3	VISl	Cux2-CreERT2	0.3175438596491228	stimulus
0	517491228.0	2	VISl	Cux2-CreERT2	0.5526315789473685	stimulus
0	559111339.0	2	VISl	Cux2-CreERT2	0.7947368421052632	stimulus
0	559111342.0	2	VISl	Cux2-CreERT2	0.6175438596491227	stimulus
0	559110687.0	3	VISl	Cux2-CreERT2	-0.012280701754385965	stimulus
0	559111362.0	2	VISl	Cux2-CreERT2	0.8175438596491227	stimulus
0	559111367.0	3	VISl	Cux2-CreERT2	0.431578947368421	stimulus
0	559111372.0	2	VISl	Cux2-CreERT2	0.5807017543859649	stimulus
0	517483043.0	3	VISl	Cux2-CreERT2	-0.26666666666666666	stimulus
0	559111382.0	2	VISl	Cux2-CreERT2	0.6912280701754386	stimulus
0	559111385.0	3	VISl	Cux2-CreERT2	0.431578947368421	stimulus
0	517512410.0	3	VISl	Cux2-CreERT2	-0.4456140350877193	stimulus
0	559111392.0	2	VISl	Cux2-CreERT2	0.6842105263157895	stimulus
0	559111395.0	2	VISl	Cux2-CreERT2	0.5456140350877193	stimulus
0	587782695.0	3	VISl	Cux2-CreERT2	-0.343859649122807	stimulus
0	559111404.0	2	VISl	Cux2-CreERT2	0.7070175438596492	stimulus
0	559111407.0	2	VISl	Cux2-CreERT2	0.7824561403508771	stimulus
0	517512434.0	3	VISl	Cux2-CreERT2	0.4403508771929824	stimulus
0	517487860.0	3	VISl	Cux2-CreERT2	-0.2543859649122807	stimulus
0	517443454.0	1	VISl	Cux2-CreERT2	-0.6473684210526316	stimulus
0	559111423.0	2	VISl	Cux2-CreERT2	0.7350877192982455	stimulus
0	559111428.0	2	VISl	Cux2-CreERT2	0.8263157894736841	stimulus
0	559111431.0	2	VISl	Cux2-CreERT2	0.5771929824561403	stimulus
0	517487887.0	1	VISl	Cux2-CreERT2	-0.7894736842105263	stimulus
0	559111458.0	3	VISl	Cux2-CreERT2	0.23508771929824557	stimulus
0	559111464.0	3	VISl	Cux2-CreERT2	0.43684210526315786	stimulus
0	559110028.0	3	VISl	Cux2-CreERT2	0.11228070175438597	stimulus
0	559111485.0	2	VISl	Cux2-CreERT2	0.7491228070175439	stimulus
0	517499446.0	3	VISl	Cux2-CreERT2	0.02982456140350877	stimulus
0	517512531.0	2	VISl	Cux2-CreERT2	0.5210526315789473	stimulus
0	559111509.0	3	VISl	Cux2-CreERT2	0.2070175438596491	stimulus
0	559111520.0	2	VISl	Cux2-CreERT2	0.763157894736842	stimulus
0	559111526.0	2	VISl	Cux2-CreERT2	0.687719298245614	stimulus
0	559110717.0	3	VISl	Cux2-CreERT2	-0.21052631578947367	stimulus
0	559111542.0	2	VISl	Cux2-CreERT2	0.9122807017543859	stimulus
0	559111553.0	2	VISl	Cux2-CreERT2	0.8140350877192982	stimulus
0	559111556.0	2	VISl	Cux2-CreERT2	0.8789473684210527	stimulus
0	576371266.0	3	VISl	Cux2-CreERT2	0.12982456140350876	stimulus
0	517440749.0	2	VISl	Cux2-CreERT2	0.5526315789473685	stimulus
0	589176209.0	2	VISl	Cux2-CreERT2	0.956140350877193	stimulus
0	559111570.0	2	VISl	Cux2-CreERT2	0.5736842105263157	stimulus
0	562650526.0	1	VISl	Cux2-CreERT2	-0.7912280701754386	stimulus
0	559111585.0	2	VISl	Cux2-CreERT2	0.8105263157894737	stimulus
0	589176228.0	2	VISl	Cux2-CreERT2	0.9280701754385964	stimulus
0	562650533.0	1	VISl	Cux2-CreERT2	-0.8280701754385964	stimulus
0	562650539.0	2	VISl	Cux2-CreERT2	0.9245614035087718	stimulus
0	562650546.0	1	VISl	Cux2-CreERT2	-0.7842105263157895	stimulus
0	562650555.0	2	VISl	Cux2-CreERT2	0.943859649122807	stimulus
0	562650561.0	3	VISl	Cux2-CreERT2	-0.38596491228070173	stimulus
0	562650570.0	1	VISl	Cux2-CreERT2	-0.9140350877192982	stimulus
0	562650576.0	1	VISl	Cux2-CreERT2	-0.7719298245614035	stimulus
0	559111638.0	2	VISl	Cux2-CreERT2	0.6982456140350877	stimulus
0	562650584.0	1	VISl	Cux2-CreERT2	-0.9649122807017543	stimulus
0	562650592.0	2	VISl	Cux2-CreERT2	0.9666666666666668	stimulus
0	559111650.0	2	VISl	Cux2-CreERT2	0.6859649122807018	stimulus
0	559111656.0	2	VISl	Cux2-CreERT2	0.8403508771929825	stimulus
0	517512684.0	1	VISl	Cux2-CreERT2	-0.5157894736842105	stimulus
0	559111664.0	3	VISl	Cux2-CreERT2	0.3140350877192983	stimulus
0	587782478.0	3	VISl	Cux2-CreERT2	0.06140350877192983	stimulus
0	562650616.0	1	VISl	Cux2-CreERT2	-0.9701754385964911	stimulus
0	517485823.0	1	VISl	Cux2-CreERT2	-0.7842105263157895	stimulus
0	562650624.0	2	VISl	Cux2-CreERT2	0.9578947368421052	stimulus
0	589176321.0	2	VISl	Cux2-CreERT2	0.9403508771929823	stimulus
0	562650628.0	2	VISl	Cux2-CreERT2	0.7298245614035088	stimulus
0	562650633.0	2	VISl	Cux2-CreERT2	0.9263157894736841	stimulus
0	517512722.0	1	VISl	Cux2-CreERT2	-0.6508771929824562	stimulus
0	589176341.0	2	VISl	Cux2-CreERT2	0.6491228070175438	stimulus
0	559111127.0	2	VISl	Cux2-CreERT2	0.7350877192982455	stimulus
0	562650653.0	2	VISl	Cux2-CreERT2	0.9578947368421052	stimulus
0	517512739.0	3	VISl	Cux2-CreERT2	-0.06842105263157894	stimulus
0	562650668.0	1	VISl	Cux2-CreERT2	-0.9385964912280702	stimulus
0	517499485.0	2	VISl	Cux2-CreERT2	0.6473684210526316	stimulus
0	562650673.0	1	VISl	Cux2-CreERT2	-0.8543859649122807	stimulus
0	562650678.0	1	VISl	Cux2-CreERT2	-0.9157894736842105	stimulus
0	562650683.0	2	VISl	Cux2-CreERT2	0.8596491228070176	stimulus
0	559111740.0	3	VISl	Cux2-CreERT2	0.11578947368421051	stimulus
0	562650688.0	1	VISl	Cux2-CreERT2	-0.9070175438596491	stimulus
0	587782752.0	3	VISl	Cux2-CreERT2	0.44912280701754387	stimulus
0	517440779.0	1	VISl	Cux2-CreERT2	-0.4859649122807017	stimulus
0	562650693.0	1	VISl	Cux2-CreERT2	-0.6035087719298246	stimulus
0	562650700.0	1	VISl	Cux2-CreERT2	-0.763157894736842	stimulus
0	517488210.0	1	VISl	Cux2-CreERT2	-0.4929824561403509	stimulus
0	559111765.0	2	VISl	Cux2-CreERT2	0.6421052631578947	stimulus
0	562650710.0	1	VISl	Cux2-CreERT2	-0.7666666666666666	stimulus
0	562650713.0	1	VISl	Cux2-CreERT2	-0.8701754385964912	stimulus
0	559110757.0	2	VISl	Cux2-CreERT2	0.7333333333333334	stimulus
0	559111779.0	2	VISl	Cux2-CreERT2	0.4912280701754386	stimulus
0	562650724.0	1	VISl	Cux2-CreERT2	-0.6368421052631579	stimulus
0	559111784.0	2	VISl	Cux2-CreERT2	0.7298245614035088	stimulus
0	559111788.0	2	VISl	Cux2-CreERT2	0.787719298245614	stimulus
0	562650737.0	1	VISl	Cux2-CreERT2	-0.7175438596491229	stimulus
0	559111800.0	1	VISl	Cux2-CreERT2	-0.8035087719298245	stimulus
0	562650747.0	1	VISl	Cux2-CreERT2	-0.7210526315789473	stimulus
0	559111806.0	3	VISl	Cux2-CreERT2	0.4298245614035088	stimulus
0	562650752.0	3	VISl	Cux2-CreERT2	0.37894736842105264	stimulus
0	559111813.0	2	VISl	Cux2-CreERT2	0.4736842105263158	stimulus
0	559111816.0	2	VISl	Cux2-CreERT2	0.543859649122807	stimulus
0	562650767.0	1	VISl	Cux2-CreERT2	-0.8719298245614034	stimulus
0	559111826.0	2	VISl	Cux2-CreERT2	0.7333333333333334	stimulus
0	562650772.0	1	VISl	Cux2-CreERT2	-0.756140350877193	stimulus
0	562650777.0	1	VISl	Cux2-CreERT2	-0.9070175438596491	stimulus
0	517491311.0	3	VISl	Cux2-CreERT2	-0.2070175438596491	stimulus
0	559111840.0	3	VISl	Cux2-CreERT2	-0.4350877192982456	stimulus
0	562650787.0	1	VISl	Cux2-CreERT2	-0.9122807017543859	stimulus
0	562650795.0	2	VISl	Cux2-CreERT2	0.9736842105263157	stimulus
0	517512878.0	2	VISl	Cux2-CreERT2	0.8403508771929825	stimulus
0	562650801.0	1	VISl	Cux2-CreERT2	-0.8859649122807017	stimulus
0	562650807.0	1	VISl	Cux2-CreERT2	-0.9315789473684211	stimulus
0	562650814.0	2	VISl	Cux2-CreERT2	0.9631578947368421	stimulus
0	517499510.0	2	VISl	Cux2-CreERT2	0.9789473684210527	stimulus
0	562650822.0	2	VISl	Cux2-CreERT2	0.956140350877193	stimulus
0	562650836.0	2	VISl	Cux2-CreERT2	0.9491228070175438	stimulus
0	559111896.0	3	VISl	Cux2-CreERT2	0.2982456140350877	stimulus
0	559111906.0	2	VISl	Cux2-CreERT2	0.7736842105263159	stimulus
0	559111912.0	2	VISl	Cux2-CreERT2	0.8614035087719297	stimulus
0	517488363.0	1	VISl	Cux2-CreERT2	-0.6964912280701754	stimulus
0	559111916.0	3	VISl	Cux2-CreERT2	-0.02982456140350877	stimulus
0	562650861.0	2	VISl	Cux2-CreERT2	0.6771929824561403	stimulus
0	559111918.0	3	VISl	Cux2-CreERT2	-0.11228070175438597	stimulus
0	559111920.0	3	VISl	Cux2-CreERT2	0.19824561403508772	stimulus
0	562650868.0	1	VISl	Cux2-CreERT2	-0.8894736842105263	stimulus
0	559111926.0	3	VISl	Cux2-CreERT2	0.07368421052631578	stimulus
0	517512954.0	3	VISl	Cux2-CreERT2	0.13157894736842105	stimulus
0	589182250.0	1	VISl	Cux2-CreERT2	-0.5035087719298245	stimulus
0	562650881.0	2	VISl	Cux2-CreERT2	0.9210526315789472	stimulus
0	517488388.0	2	VISl	Cux2-CreERT2	0.7614035087719299	stimulus
0	562650885.0	1	VISl	Cux2-CreERT2	-0.8666666666666666	stimulus
0	562650889.0	1	VISl	Cux2-CreERT2	-0.7789473684210525	stimulus
0	562650893.0	1	VISl	Cux2-CreERT2	-0.9526315789473684	stimulus
0	562650897.0	2	VISl	Cux2-CreERT2	0.9526315789473684	stimulus
0	586178322.0	1	VISl	Cux2-CreERT2	-0.6421052631578947	stimulus
0	562650901.0	1	VISl	Cux2-CreERT2	-0.9649122807017543	stimulus
0	517488408.0	3	VISl	Cux2-CreERT2	0.28596491228070176	stimulus
0	562650906.0	1	VISl	Cux2-CreERT2	-0.6736842105263158	stimulus
0	517499525.0	1	VISl	Cux2-CreERT2	-0.856140350877193	stimulus
0	576371177.0	3	VISl	Cux2-CreERT2	-0.0912280701754386	stimulus
0	562650916.0	1	VISl	Cux2-CreERT2	-0.9666666666666668	stimulus
0	562650921.0	2	VISl	Cux2-CreERT2	0.6210526315789473	stimulus
0	562650926.0	2	VISl	Cux2-CreERT2	0.5105263157894736	stimulus
0	517513010.0	2	VISl	Cux2-CreERT2	0.887719298245614	stimulus
0	562650932.0	2	VISl	Cux2-CreERT2	0.8210526315789475	stimulus
0	559111652.0	2	VISl	Cux2-CreERT2	0.5087719298245614	stimulus
0	562650942.0	1	VISl	Cux2-CreERT2	-0.9578947368421052	stimulus
0	517512894.0	1	VISl	Cux2-CreERT2	-0.8894736842105263	stimulus
0	589201221.0	1	VISl	Cux2-CreERT2	-0.4789473684210526	stimulus
0	517488454.0	1	VISl	Cux2-CreERT2	-0.7280701754385965	stimulus
0	562650952.0	1	VISl	Cux2-CreERT2	-0.975438596491228	stimulus
0	562650957.0	1	VISl	Cux2-CreERT2	-0.9087719298245613	stimulus
0	586178385.0	3	VISl	Cux2-CreERT2	-0.015789473684210527	stimulus
0	562650962.0	1	VISl	Cux2-CreERT2	-0.6929824561403508	stimulus
0	517488467.0	3	VISl	Cux2-CreERT2	0.4350877192982456	stimulus
0	562650965.0	1	VISl	Cux2-CreERT2	-0.6754385964912282	stimulus
0	517489977.0	1	VISl	Cux2-CreERT2	-0.7	stimulus
0	562650968.0	1	VISl	Cux2-CreERT2	-0.8175438596491227	stimulus
0	517488479.0	1	VISl	Cux2-CreERT2	-0.787719298245614	stimulus
0	562650980.0	2	VISl	Cux2-CreERT2	0.9578947368421052	stimulus
0	517488498.0	2	VISl	Cux2-CreERT2	0.5350877192982456	stimulus
0	562650997.0	2	VISl	Cux2-CreERT2	0.9771929824561404	stimulus
0	517488515.0	1	VISl	Cux2-CreERT2	-0.5456140350877193	stimulus
0	562651012.0	1	VISl	Cux2-CreERT2	-0.8140350877192982	stimulus
0	517486982.0	2	VISl	Cux2-CreERT2	0.8175438596491227	stimulus
0	517513110.0	2	VISl	Cux2-CreERT2	0.8947368421052632	stimulus
0	517499545.0	2	VISl	Cux2-CreERT2	0.7719298245614035	stimulus
0	517488543.0	1	VISl	Cux2-CreERT2	-0.9526315789473684	stimulus
0	517513120.0	2	VISl	Cux2-CreERT2	0.9614035087719298	stimulus
0	576371355.0	3	VISl	Cux2-CreERT2	-0.2824561403508772	stimulus
0	562651052.0	1	VISl	Cux2-CreERT2	-0.6578947368421053	stimulus
0	517488562.0	3	VISl	Cux2-CreERT2	0.3666666666666667	stimulus
0	517513139.0	2	VISl	Cux2-CreERT2	0.8543859649122807	stimulus
0	562651078.0	2	VISl	Cux2-CreERT2	0.8403508771929825	stimulus
0	517509207.0	2	VISl	Cux2-CreERT2	0.9228070175438597	stimulus
0	562651089.0	2	VISl	Cux2-CreERT2	0.9245614035087718	stimulus
0	517499555.0	1	VISl	Cux2-CreERT2	-0.9087719298245613	stimulus
0	589202327.0	2	VISl	Cux2-CreERT2	0.5982456140350877	stimulus
0	562651097.0	1	VISl	Cux2-CreERT2	-0.6631578947368422	stimulus
0	559111053.0	3	VISl	Cux2-CreERT2	0.0017543859649122807	stimulus
0	517513186.0	2	VISl	Cux2-CreERT2	0.6543859649122807	stimulus
0	562651108.0	1	VISl	Cux2-CreERT2	-0.8245614035087718	stimulus
0	562651113.0	2	VISl	Cux2-CreERT2	0.6912280701754386	stimulus
0	517513198.0	1	VISl	Cux2-CreERT2	-0.9350877192982456	stimulus
0	517513208.0	2	VISl	Cux2-CreERT2	0.8789473684210527	stimulus
0	562652133.0	2	VISl	Cux2-CreERT2	0.856140350877193	stimulus
0	517498443.0	3	VISl	Cux2-CreERT2	0.14912280701754385	spontaneous
0	562651147.0	1	VISl	Cux2-CreERT2	-0.487719298245614	spontaneous
0	562651150.0	1	VISl	Cux2-CreERT2	-0.7649122807017543	spontaneous
0	562651153.0	2	VISl	Cux2-CreERT2	0.9403508771929823	spontaneous
0	562651162.0	2	VISl	Cux2-CreERT2	0.9333333333333333	spontaneous
0	562651166.0	1	VISl	Cux2-CreERT2	-0.9245614035087718	spontaneous
0	562651170.0	1	VISl	Cux2-CreERT2	-0.882456140350877	spontaneous
0	562651172.0	2	VISl	Cux2-CreERT2	0.9719298245614034	spontaneous
0	562651181.0	1	VISl	Cux2-CreERT2	-0.7	spontaneous
0	562651186.0	1	VISl	Cux2-CreERT2	-0.9192982456140351	spontaneous
0	562651191.0	1	VISl	Cux2-CreERT2	-0.9017543859649122	spontaneous
0	562651198.0	1	VISl	Cux2-CreERT2	-0.8929824561403509	spontaneous
0	562651203.0	1	VISl	Cux2-CreERT2	-0.887719298245614	spontaneous
0	517488724.0	3	VISl	Cux2-CreERT2	0.2368421052631579	spontaneous
0	589174120.0	2	VISl	Cux2-CreERT2	0.8315789473684211	spontaneous
0	517513339.0	2	VISl	Cux2-CreERT2	0.5964912280701754	spontaneous
0	562651265.0	1	VISl	Cux2-CreERT2	-0.5964912280701754	spontaneous
0	562651282.0	2	VISl	Cux2-CreERT2	0.9192982456140351	spontaneous
0	562651286.0	1	VISl	Cux2-CreERT2	-0.863157894736842	spontaneous
0	559110853.0	3	VISl	Cux2-CreERT2	0.19122807017543858	spontaneous
0	562651297.0	1	VISl	Cux2-CreERT2	-0.6894736842105263	spontaneous
0	562651302.0	3	VISl	Cux2-CreERT2	-0.3368421052631579	spontaneous
0	517513383.0	3	VISl	Cux2-CreERT2	0.38245614035087716	spontaneous
0	562651311.0	1	VISl	Cux2-CreERT2	-0.9087719298245613	spontaneous
0	517488816.0	2	VISl	Cux2-CreERT2	0.6070175438596491	spontaneous
0	562652412.0	1	VISl	Cux2-CreERT2	-0.6298245614035087	spontaneous
0	517513399.0	2	VISl	Cux2-CreERT2	0.5298245614035089	spontaneous
0	562651323.0	1	VISl	Cux2-CreERT2	-0.6719298245614035	spontaneous
0	562651346.0	1	VISl	Cux2-CreERT2	-0.7824561403508771	spontaneous
0	562651356.0	1	VISl	Cux2-CreERT2	-0.5403508771929825	spontaneous
0	562651398.0	1	VISl	Cux2-CreERT2	-0.5368421052631579	spontaneous
0	562651403.0	1	VISl	Cux2-CreERT2	-0.7736842105263159	spontaneous
0	562651414.0	2	VISl	Cux2-CreERT2	0.9578947368421052	spontaneous
0	562651419.0	1	VISl	Cux2-CreERT2	-0.9087719298245613	spontaneous
0	589177142.0	1	VISl	Cux2-CreERT2	-0.863157894736842	spontaneous
0	562651489.0	1	VISl	Cux2-CreERT2	-0.843859649122807	spontaneous
0	562651496.0	1	VISl	Cux2-CreERT2	-0.8859649122807017	spontaneous
0	562651499.0	1	VISl	Cux2-CreERT2	-0.7298245614035088	spontaneous
0	517513583.0	2	VISl	Cux2-CreERT2	0.856140350877193	spontaneous
0	517442281.0	1	VISl	Cux2-CreERT2	-0.6684210526315789	spontaneous
0	517513602.0	1	VISl	Cux2-CreERT2	-0.8280701754385964	spontaneous
0	589177238.0	1	VISl	Cux2-CreERT2	-0.6000000000000001	spontaneous
0	562651546.0	1	VISl	Cux2-CreERT2	-0.7894736842105263	spontaneous
0	562651551.0	1	VISl	Cux2-CreERT2	-0.8807017543859648	spontaneous
0	517489061.0	1	VISl	Cux2-CreERT2	-0.7754385964912281	spontaneous
0	517499637.0	3	VISl	Cux2-CreERT2	0.28421052631578947	spontaneous
0	517513683.0	2	VISl	Cux2-CreERT2	0.7456140350877193	spontaneous
0	562651605.0	2	VISl	Cux2-CreERT2	0.9543859649122807	spontaneous
0	517489110.0	1	VISl	Cux2-CreERT2	-0.8508771929824561	spontaneous
0	562651609.0	1	VISl	Cux2-CreERT2	-0.7982456140350876	spontaneous
0	562651614.0	1	VISl	Cux2-CreERT2	-0.8105263157894737	spontaneous
0	562651617.0	1	VISl	Cux2-CreERT2	-0.5649122807017544	spontaneous
0	562651621.0	2	VISl	Cux2-CreERT2	0.7	spontaneous
0	562651624.0	2	VISl	Cux2-CreERT2	0.956140350877193	spontaneous
0	589087230.0	1	VISl	Cux2-CreERT2	-0.7526315789473684	spontaneous
0	589087236.0	1	VISl	Cux2-CreERT2	-0.736842105263158	spontaneous
0	562651655.0	1	VISl	Cux2-CreERT2	-0.9473684210526316	spontaneous
0	562651659.0	3	VISl	Cux2-CreERT2	-0.15438596491228068	spontaneous
0	562651664.0	1	VISl	Cux2-CreERT2	-0.7298245614035088	spontaneous
0	589087254.0	2	VISl	Cux2-CreERT2	0.863157894736842	spontaneous
0	562651686.0	1	VISl	Cux2-CreERT2	-0.8701754385964912	spontaneous
0	589439539.0	3	VISl	Cux2-CreERT2	0.3666666666666667	spontaneous
0	562651710.0	1	VISl	Cux2-CreERT2	-0.9315789473684211	spontaneous
0	589439551.0	1	VISl	Cux2-CreERT2	-0.49473684210526314	spontaneous
0	517509216.0	2	VISl	Cux2-CreERT2	0.8771929824561402	spontaneous
0	517489225.0	2	VISl	Cux2-CreERT2	0.8140350877192982	spontaneous
0	589087316.0	1	VISl	Cux2-CreERT2	-0.9175438596491228	spontaneous
0	589087323.0	3	VISl	Cux2-CreERT2	-0.3578947368421052	spontaneous
0	562651740.0	1	VISl	Cux2-CreERT2	-0.9491228070175438	spontaneous
0	589087330.0	1	VISl	Cux2-CreERT2	-0.8596491228070176	spontaneous
0	562651753.0	1	VISl	Cux2-CreERT2	-0.6807017543859648	spontaneous
0	562651759.0	1	VISl	Cux2-CreERT2	-0.8912280701754386	spontaneous
0	589087344.0	1	VISl	Cux2-CreERT2	-0.6473684210526316	spontaneous
0	562651762.0	1	VISl	Cux2-CreERT2	-0.9105263157894736	spontaneous
0	562651765.0	1	VISl	Cux2-CreERT2	-0.5912280701754385	spontaneous
0	589087351.0	2	VISl	Cux2-CreERT2	0.7350877192982455	spontaneous
0	517510591.0	1	VISl	Cux2-CreERT2	-0.4912280701754386	spontaneous
0	517489277.0	1	VISl	Cux2-CreERT2	-0.7491228070175439	spontaneous
0	589087358.0	1	VISl	Cux2-CreERT2	-0.8105263157894737	spontaneous
0	589439615.0	1	VISl	Cux2-CreERT2	-0.5684210526315789	spontaneous
0	562651777.0	1	VISl	Cux2-CreERT2	-0.7298245614035088	spontaneous
0	562651785.0	1	VISl	Cux2-CreERT2	-0.8912280701754386	spontaneous
0	517513868.0	2	VISl	Cux2-CreERT2	0.8210526315789475	spontaneous
0	562651792.0	1	VISl	Cux2-CreERT2	-0.8473684210526315	spontaneous
0	562651798.0	1	VISl	Cux2-CreERT2	-0.5964912280701754	spontaneous
0	517489305.0	1	VISl	Cux2-CreERT2	-0.7456140350877193	spontaneous
0	562651809.0	1	VISl	Cux2-CreERT2	-0.9245614035087718	spontaneous
0	562651814.0	1	VISl	Cux2-CreERT2	-0.9280701754385964	spontaneous
0	517489319.0	3	VISl	Cux2-CreERT2	0.4421052631578948	spontaneous
0	562651824.0	2	VISl	Cux2-CreERT2	0.9052631578947368	spontaneous
0	562651830.0	1	VISl	Cux2-CreERT2	-0.856140350877193	spontaneous
0	517489336.0	1	VISl	Cux2-CreERT2	-0.6842105263157895	spontaneous
0	562651835.0	2	VISl	Cux2-CreERT2	0.8719298245614034	spontaneous
0	589439679.0	2	VISl	Cux2-CreERT2	0.4666666666666667	spontaneous
0	562651840.0	1	VISl	Cux2-CreERT2	-0.8859649122807017	spontaneous
0	517489350.0	1	VISl	Cux2-CreERT2	-0.8368421052631579	spontaneous
0	562651875.0	1	VISl	Cux2-CreERT2	-0.8947368421052632	spontaneous
0	562651885.0	1	VISl	Cux2-CreERT2	-0.9157894736842105	spontaneous
0	562651890.0	1	VISl	Cux2-CreERT2	-0.9210526315789472	spontaneous
0	562651896.0	3	VISl	Cux2-CreERT2	0.007017543859649123	spontaneous
0	562651916.0	2	VISl	Cux2-CreERT2	0.9122807017543859	spontaneous
0	562651925.0	2	VISl	Cux2-CreERT2	0.5421052631578946	spontaneous
0	562651937.0	1	VISl	Cux2-CreERT2	-0.9245614035087718	spontaneous
0	562651951.0	1	VISl	Cux2-CreERT2	-0.712280701754386	spontaneous
0	562651956.0	1	VISl	Cux2-CreERT2	-0.8263157894736841	spontaneous
0	589439808.0	2	VISl	Cux2-CreERT2	0.5719298245614035	spontaneous
0	562651970.0	2	VISl	Cux2-CreERT2	0.7684210526315789	spontaneous
0	562651975.0	1	VISl	Cux2-CreERT2	-0.8491228070175438	spontaneous
0	562651980.0	1	VISl	Cux2-CreERT2	-0.7035087719298245	spontaneous
0	562651985.0	3	VISl	Cux2-CreERT2	-0.24736842105263157	spontaneous
0	562651987.0	3	VISl	Cux2-CreERT2	-0.09298245614035087	spontaneous
0	562651991.0	1	VISl	Cux2-CreERT2	-0.6736842105263158	spontaneous
0	562651996.0	1	VISl	Cux2-CreERT2	-0.9368421052631579	spontaneous
0	589439839.0	2	VISl	Cux2-CreERT2	0.7578947368421053	spontaneous
0	562652002.0	2	VISl	Cux2-CreERT2	0.5263157894736842	spontaneous
0	517483196.0	3	VISl	Cux2-CreERT2	0.23859649122807017	spontaneous
0	517514089.0	3	VISl	Cux2-CreERT2	0.13859649122807016	spontaneous
0	562652010.0	1	VISl	Cux2-CreERT2	-0.7350877192982455	spontaneous
0	562652019.0	1	VISl	Cux2-CreERT2	-0.9403508771929823	spontaneous
0	562652024.0	1	VISl	Cux2-CreERT2	-0.8684210526315789	spontaneous
0	517489534.0	2	VISl	Cux2-CreERT2	0.887719298245614	spontaneous
0	589439888.0	2	VISl	Cux2-CreERT2	0.6456140350877193	spontaneous
0	562651292.0	1	VISl	Cux2-CreERT2	-0.9385964912280702	spontaneous
0	517489579.0	1	VISl	Cux2-CreERT2	-0.8982456140350877	spontaneous
0	517489612.0	3	VISl	Cux2-CreERT2	-0.3929824561403509	spontaneous
0	517499726.0	1	VISl	Cux2-CreERT2	-0.787719298245614	spontaneous
0	589169637.0	1	VISl	Cux2-CreERT2	-0.7789473684210525	spontaneous
0	562652153.0	1	VISl	Cux2-CreERT2	-0.756140350877193	spontaneous
0	517489661.0	1	VISl	Cux2-CreERT2	-0.5052631578947369	spontaneous
0	562652191.0	2	VISl	Cux2-CreERT2	0.8754385964912281	spontaneous
0	562652196.0	1	VISl	Cux2-CreERT2	-0.7736842105263159	spontaneous
0	562652209.0	1	VISl	Cux2-CreERT2	-0.8070175438596491	spontaneous
0	562652215.0	1	VISl	Cux2-CreERT2	-0.8929824561403509	spontaneous
0	589177912.0	2	VISl	Cux2-CreERT2	0.9368421052631579	spontaneous
0	562651316.0	1	VISl	Cux2-CreERT2	-0.7964912280701755	spontaneous
0	562652218.0	1	VISl	Cux2-CreERT2	-0.8736842105263157	spontaneous
0	562652221.0	2	VISl	Cux2-CreERT2	0.9491228070175438	spontaneous
0	562652224.0	1	VISl	Cux2-CreERT2	-0.9122807017543859	spontaneous
0	562652233.0	2	VISl	Cux2-CreERT2	0.6315789473684211	spontaneous
0	562652237.0	2	VISl	Cux2-CreERT2	0.8122807017543859	spontaneous
0	562652241.0	2	VISl	Cux2-CreERT2	0.9210526315789472	spontaneous
0	562652247.0	2	VISl	Cux2-CreERT2	0.8315789473684211	spontaneous
0	562652251.0	1	VISl	Cux2-CreERT2	-0.7929824561403509	spontaneous
0	517489757.0	3	VISl	Cux2-CreERT2	0.41578947368421054	spontaneous
0	562652272.0	2	VISl	Cux2-CreERT2	0.8421052631578947	spontaneous
0	517489784.0	1	VISl	Cux2-CreERT2	-0.780701754385965	spontaneous
0	562652320.0	2	VISl	Cux2-CreERT2	0.9350877192982456	spontaneous
0	517489825.0	1	VISl	Cux2-CreERT2	-0.45964912280701753	spontaneous
0	559111025.0	2	VISl	Cux2-CreERT2	0.7280701754385965	spontaneous
0	562652332.0	1	VISl	Cux2-CreERT2	-0.9070175438596491	spontaneous
0	517489853.0	1	VISl	Cux2-CreERT2	-0.4842105263157894	spontaneous
0	562652390.0	1	VISl	Cux2-CreERT2	-0.7087719298245614	spontaneous
0	562652396.0	1	VISl	Cux2-CreERT2	-0.882456140350877	spontaneous
0	517514477.0	3	VISl	Cux2-CreERT2	0.18070175438596495	spontaneous
0	562652407.0	1	VISl	Cux2-CreERT2	-0.9157894736842105	spontaneous
0	517489914.0	2	VISl	Cux2-CreERT2	0.9192982456140351	spontaneous
0	562652422.0	1	VISl	Cux2-CreERT2	-0.8210526315789475	spontaneous
0	562652427.0	1	VISl	Cux2-CreERT2	-0.8368421052631579	spontaneous
0	517489935.0	1	VISl	Cux2-CreERT2	-0.8456140350877193	spontaneous
0	562652433.0	1	VISl	Cux2-CreERT2	-0.8	spontaneous
0	517440789.0	1	VISl	Cux2-CreERT2	-0.7087719298245614	spontaneous
0	562652443.0	1	VISl	Cux2-CreERT2	-0.6280701754385966	spontaneous
0	562652448.0	1	VISl	Cux2-CreERT2	-0.7982456140350876	spontaneous
0	517489956.0	3	VISl	Cux2-CreERT2	0.13333333333333333	spontaneous
0	562652453.0	1	VISl	Cux2-CreERT2	-0.8210526315789475	spontaneous
0	586179881.0	1	VISl	Cux2-CreERT2	-0.7789473684210525	spontaneous
0	562652473.0	2	VISl	Cux2-CreERT2	0.9	spontaneous
0	562652477.0	2	VISl	Cux2-CreERT2	0.9684210526315788	spontaneous
0	586179925.0	2	VISl	Cux2-CreERT2	0.7912280701754386	spontaneous
0	589178201.0	1	VISl	Cux2-CreERT2	-0.8157894736842105	spontaneous
0	562652507.0	1	VISl	Cux2-CreERT2	-0.8543859649122807	spontaneous
0	517490014.0	2	VISl	Cux2-CreERT2	0.9701754385964911	spontaneous
0	589178253.0	2	VISl	Cux2-CreERT2	0.7070175438596492	spontaneous
0	517490070.0	2	VISl	Cux2-CreERT2	0.6175438596491227	spontaneous
0	589170124.0	2	VISl	Cux2-CreERT2	0.9315789473684211	spontaneous
0	517509375.0	3	VISl	Cux2-CreERT2	0.4350877192982456	spontaneous
0	517498364.0	3	VISl	Cux2-CreERT2	-0.443859649122807	spontaneous
0	517499818.0	1	VISl	Cux2-CreERT2	-0.612280701754386	spontaneous
0	517498367.0	1	VISl	Cux2-CreERT2	-0.763157894736842	spontaneous
0	517498410.0	1	VISl	Cux2-CreERT2	-0.8526315789473684	spontaneous
0	517498420.0	1	VISl	Cux2-CreERT2	-0.8947368421052632	spontaneous
0	517498428.0	1	VISl	Cux2-CreERT2	-0.8473684210526315	spontaneous
0	517498453.0	1	VISl	Cux2-CreERT2	-0.8929824561403509	spontaneous
0	517498478.0	1	VISl	Cux2-CreERT2	-0.9508771929824561	spontaneous
0	517498488.0	2	VISl	Cux2-CreERT2	0.6807017543859648	spontaneous
0	589178489.0	1	VISl	Cux2-CreERT2	-0.6052631578947367	spontaneous
0	517441164.0	2	VISl	Cux2-CreERT2	0.6438596491228071	spontaneous
0	517498512.0	3	VISl	Cux2-CreERT2	0.1789473684210526	spontaneous
0	517498539.0	1	VISl	Cux2-CreERT2	-0.5456140350877193	spontaneous
0	517498555.0	1	VISl	Cux2-CreERT2	-0.8035087719298245	spontaneous
0	517498565.0	1	VISl	Cux2-CreERT2	-0.8175438596491227	spontaneous
0	589178572.0	2	VISl	Cux2-CreERT2	0.9228070175438597	spontaneous
0	517441144.0	3	VISl	Cux2-CreERT2	0.3543859649122807	spontaneous
0	517498594.0	1	VISl	Cux2-CreERT2	-0.6824561403508772	spontaneous
0	589178595.0	1	VISl	Cux2-CreERT2	-0.7964912280701755	spontaneous
0	517499863.0	1	VISl	Cux2-CreERT2	-0.9491228070175438	spontaneous
0	517498642.0	1	VISl	Cux2-CreERT2	-0.5596491228070175	spontaneous
0	517498652.0	1	VISl	Cux2-CreERT2	-0.8964912280701753	spontaneous
0	517498657.0	1	VISl	Cux2-CreERT2	-0.763157894736842	spontaneous
0	517498691.0	1	VISl	Cux2-CreERT2	-0.8649122807017543	spontaneous
0	517490511.0	1	VISl	Cux2-CreERT2	-0.5947368421052631	spontaneous
0	517441394.0	1	VISl	Cux2-CreERT2	-0.6543859649122807	spontaneous
0	517498741.0	2	VISl	Cux2-CreERT2	0.7473684210526316	spontaneous
0	517498751.0	1	VISl	Cux2-CreERT2	-0.8070175438596491	spontaneous
0	517498761.0	1	VISl	Cux2-CreERT2	-0.7210526315789473	spontaneous
0	517498773.0	1	VISl	Cux2-CreERT2	-0.8280701754385964	spontaneous
0	517498778.0	2	VISl	Cux2-CreERT2	0.8228070175438595	spontaneous
0	517441445.0	2	VISl	Cux2-CreERT2	0.5894736842105263	spontaneous
0	517441455.0	3	VISl	Cux2-CreERT2	0.1842105263157895	spontaneous
0	517498834.0	1	VISl	Cux2-CreERT2	-0.6596491228070176	spontaneous
0	517498838.0	2	VISl	Cux2-CreERT2	0.9017543859649122	spontaneous
0	589178858.0	1	VISl	Cux2-CreERT2	-0.7263157894736841	spontaneous
0	517498860.0	2	VISl	Cux2-CreERT2	0.8070175438596491	spontaneous
0	589170669.0	2	VISl	Cux2-CreERT2	0.6964912280701754	spontaneous
0	517498864.0	3	VISl	Cux2-CreERT2	-0.15964912280701754	spontaneous
0	517498867.0	1	VISl	Cux2-CreERT2	-0.8736842105263157	spontaneous
0	517441525.0	2	VISl	Cux2-CreERT2	0.48947368421052634	spontaneous
0	517498871.0	2	VISl	Cux2-CreERT2	0.9368421052631579	spontaneous
0	517498879.0	2	VISl	Cux2-CreERT2	0.9491228070175438	spontaneous
0	517498884.0	1	VISl	Cux2-CreERT2	-0.756140350877193	spontaneous
0	517441541.0	2	VISl	Cux2-CreERT2	0.5543859649122806	spontaneous
0	589178897.0	1	VISl	Cux2-CreERT2	-0.5140350877192983	spontaneous
0	517498906.0	2	VISl	Cux2-CreERT2	0.7947368421052632	spontaneous
0	517498909.0	1	VISl	Cux2-CreERT2	-0.8719298245614034	spontaneous
0	589178938.0	1	VISl	Cux2-CreERT2	-0.9140350877192982	spontaneous
0	517498943.0	1	VISl	Cux2-CreERT2	-0.8614035087719297	spontaneous
0	517498956.0	2	VISl	Cux2-CreERT2	0.9122807017543859	spontaneous
0	589178964.0	2	VISl	Cux2-CreERT2	0.5105263157894736	spontaneous
0	517498971.0	1	VISl	Cux2-CreERT2	-0.9052631578947368	spontaneous
0	517490790.0	3	VISl	Cux2-CreERT2	-0.02280701754385965	spontaneous
0	517498986.0	1	VISl	Cux2-CreERT2	-0.9456140350877192	spontaneous
0	517498996.0	1	VISl	Cux2-CreERT2	-0.5929824561403508	spontaneous
0	517499001.0	2	VISl	Cux2-CreERT2	0.5035087719298245	spontaneous
0	517499009.0	1	VISl	Cux2-CreERT2	-0.7333333333333334	spontaneous
0	517499014.0	1	VISl	Cux2-CreERT2	-0.9298245614035087	spontaneous
0	517441683.0	3	VISl	Cux2-CreERT2	0.2596491228070175	spontaneous
0	517499029.0	2	VISl	Cux2-CreERT2	0.6438596491228071	spontaneous
0	517499039.0	3	VISl	Cux2-CreERT2	0.2157894736842105	spontaneous
0	517499055.0	1	VISl	Cux2-CreERT2	-0.83859649122807	spontaneous
0	517441713.0	2	VISl	Cux2-CreERT2	0.6649122807017543	spontaneous
0	517441740.0	2	VISl	Cux2-CreERT2	0.47017543859649114	spontaneous
0	517499100.0	1	VISl	Cux2-CreERT2	-0.6280701754385966	spontaneous
0	589170910.0	1	VISl	Cux2-CreERT2	-0.9210526315789472	spontaneous
0	517499105.0	2	VISl	Cux2-CreERT2	0.83859649122807	spontaneous
0	517499115.0	1	VISl	Cux2-CreERT2	-0.887719298245614	spontaneous
0	517499120.0	3	VISl	Cux2-CreERT2	-0.007017543859649123	spontaneous
0	517499125.0	2	VISl	Cux2-CreERT2	0.4789473684210526	spontaneous
0	517499130.0	1	VISl	Cux2-CreERT2	-0.9035087719298246	spontaneous
0	517499135.0	3	VISl	Cux2-CreERT2	-0.08421052631578947	spontaneous
0	517499140.0	2	VISl	Cux2-CreERT2	0.863157894736842	spontaneous
0	589170949.0	2	VISl	Cux2-CreERT2	0.7087719298245614	spontaneous
0	517499143.0	2	VISl	Cux2-CreERT2	0.9614035087719298	spontaneous
0	517499148.0	3	VISl	Cux2-CreERT2	-0.30526315789473685	spontaneous
0	517499152.0	2	VISl	Cux2-CreERT2	0.7210526315789473	spontaneous
0	517499158.0	1	VISl	Cux2-CreERT2	-0.9280701754385964	spontaneous
0	517441817.0	2	VISl	Cux2-CreERT2	0.8649122807017543	spontaneous
0	517499166.0	1	VISl	Cux2-CreERT2	-0.7736842105263159	spontaneous
0	517499171.0	2	VISl	Cux2-CreERT2	0.5210526315789473	spontaneous
0	517499176.0	2	VISl	Cux2-CreERT2	0.7614035087719299	spontaneous
0	517499199.0	2	VISl	Cux2-CreERT2	0.5070175438596491	spontaneous
0	517499207.0	2	VISl	Cux2-CreERT2	0.6280701754385966	spontaneous
0	517499217.0	3	VISl	Cux2-CreERT2	0.4245614035087719	spontaneous
0	517499228.0	1	VISl	Cux2-CreERT2	-0.7385964912280703	spontaneous
0	517499236.0	1	VISl	Cux2-CreERT2	-0.7052631578947368	spontaneous
0	517482858.0	2	VISl	Cux2-CreERT2	0.8719298245614034	spontaneous
0	517499246.0	3	VISl	Cux2-CreERT2	-0.3701754385964912	spontaneous
0	517499251.0	2	VISl	Cux2-CreERT2	0.7578947368421053	spontaneous
0	517499260.0	2	VISl	Cux2-CreERT2	0.9578947368421052	spontaneous
0	517499265.0	1	VISl	Cux2-CreERT2	-0.8333333333333334	spontaneous
0	517499270.0	2	VISl	Cux2-CreERT2	0.787719298245614	spontaneous
0	517441930.0	3	VISl	Cux2-CreERT2	0.22456140350877193	spontaneous
0	517482894.0	1	VISl	Cux2-CreERT2	-0.8649122807017543	spontaneous
0	517499280.0	1	VISl	Cux2-CreERT2	-0.7403508771929824	spontaneous
0	517499285.0	1	VISl	Cux2-CreERT2	-0.6947368421052632	spontaneous
0	517499288.0	2	VISl	Cux2-CreERT2	0.9368421052631579	spontaneous
0	517499298.0	2	VISl	Cux2-CreERT2	0.6894736842105263	spontaneous
0	517482926.0	2	VISl	Cux2-CreERT2	0.6210526315789473	spontaneous
0	517499313.0	3	VISl	Cux2-CreERT2	-0.1789473684210526	spontaneous
0	589179321.0	3	VISl	Cux2-CreERT2	-0.42105263157894735	spontaneous
0	517482938.0	2	VISl	Cux2-CreERT2	0.5070175438596491	spontaneous
0	517491138.0	3	VISl	Cux2-CreERT2	-0.3403508771929824	spontaneous
0	589179334.0	3	VISl	Cux2-CreERT2	-0.06842105263157894	spontaneous
0	517499346.0	2	VISl	Cux2-CreERT2	0.6508771929824562	spontaneous
0	517499353.0	3	VISl	Cux2-CreERT2	-0.4	spontaneous
0	517499356.0	1	VISl	Cux2-CreERT2	-0.8280701754385964	spontaneous
0	517499359.0	1	VISl	Cux2-CreERT2	-0.9842105263157893	spontaneous
0	517499369.0	1	VISl	Cux2-CreERT2	-0.9385964912280702	spontaneous
0	517442026.0	3	VISl	Cux2-CreERT2	-0.13508771929824562	spontaneous
0	588679673.0	3	VISl	Cux2-CreERT2	-0.0912280701754386	spontaneous
0	517491215.0	3	VISl	Cux2-CreERT2	-0.02631578947368421	spontaneous
0	589179420.0	3	VISl	Cux2-CreERT2	-0.3526315789473684	spontaneous
0	517491230.0	2	VISl	Cux2-CreERT2	0.7614035087719299	spontaneous
0	517499425.0	1	VISl	Cux2-CreERT2	-0.5789473684210525	spontaneous
0	517499428.0	2	VISl	Cux2-CreERT2	0.8491228070175438	spontaneous
0	517499432.0	1	VISl	Cux2-CreERT2	-0.6947368421052632	spontaneous
0	517499441.0	3	VISl	Cux2-CreERT2	0.243859649122807	spontaneous
0	517491251.0	1	VISl	Cux2-CreERT2	-0.5543859649122806	spontaneous
0	517499453.0	2	VISl	Cux2-CreERT2	0.7140350877192982	spontaneous
0	517499456.0	2	VISl	Cux2-CreERT2	0.8017543859649122	spontaneous
0	517499459.0	1	VISl	Cux2-CreERT2	-0.8842105263157896	spontaneous
0	517442120.0	1	VISl	Cux2-CreERT2	-0.5929824561403508	spontaneous
0	517499465.0	2	VISl	Cux2-CreERT2	0.7649122807017543	spontaneous
[truncated: 19,057 more rows]
