# Supplementary material for: Reduced neural activity but improved coding in rodent higher-order visual cortex during locomotion
Source: Nat Commun. 2022 Mar 30;13:1676. doi: 10.1038/s41467-022-29200-z (PMC8967903; doi:10.1038/s41467-022-29200-z)
Supplement: Supplementary file 3 — Dataset 1 [file 41467_2022_29200_MOESM3_ESM.zip › SOURCEDATA/1fg.csv]

	region	run_rho	stimulus
2	VISl	-0.487719298245614	spontaneous
3	VISl	-0.7649122807017543	spontaneous
4	VISl	0.9403508771929823	spontaneous
6	VISl	0.9333333333333333	spontaneous
7	VISl	-0.9245614035087718	spontaneous
8	VISl	-0.882456140350877	spontaneous
9	VISl	0.9719298245614034	spontaneous
10	VISl	0.712280701754386	spontaneous
11	VISl	-0.7	spontaneous
12	VISl	-0.9192982456140351	spontaneous
13	VISl	-0.9017543859649122	spontaneous
14	VISl	-0.8929824561403509	spontaneous
15	VISl	-0.887719298245614	spontaneous
17	VISl	0.6140350877192983	spontaneous
21	VISl	-0.7912280701754386	spontaneous
22	VISl	0.4964912280701754	spontaneous
23	VISl	-0.6736842105263158	spontaneous
24	VISl	-0.7684210526315789	spontaneous
25	VISl	-0.6947368421052632	spontaneous
26	VISl	-0.7473684210526316	spontaneous
28	VISl	0.524561403508772	spontaneous
29	VISl	0.8315789473684211	spontaneous
31	VISl	-0.5403508771929825	spontaneous
33	VISl	0.5964912280701754	spontaneous
34	VISl	-0.5964912280701754	spontaneous
36	VISl	0.5789473684210525	spontaneous
37	VISl	0.6403508771929824	spontaneous
38	VISl	0.46491228070175433	spontaneous
39	VISl	-0.7508771929824561	spontaneous
40	VISl	0.9192982456140351	spontaneous
41	VISl	-0.863157894736842	spontaneous
42	VISl	-0.5105263157894736	spontaneous
45	VISl	0.8894736842105263	spontaneous
46	VISl	-0.6894736842105263	spontaneous
51	VISl	-0.9087719298245613	spontaneous
52	VISl	0.6070175438596491	spontaneous
54	VISl	-0.6298245614035087	spontaneous
55	VISl	0.5298245614035089	spontaneous
56	VISl	-0.6719298245614035	spontaneous
57	VISl	-0.5736842105263157	spontaneous
58	VISl	-0.5666666666666667	spontaneous
59	VISl	-0.5649122807017544	spontaneous
60	VISl	0.6754385964912282	spontaneous
61	VISl	-0.5701754385964912	spontaneous
62	VISl	-0.7	spontaneous
63	VISl	-0.7824561403508771	spontaneous
64	VISl	-0.6087719298245614	spontaneous
65	VISl	0.5912280701754385	spontaneous
66	VISl	-0.5403508771929825	spontaneous
67	VISl	-0.712280701754386	spontaneous
68	VISl	-0.5894736842105263	spontaneous
70	VISl	-0.6421052631578947	spontaneous
71	VISl	-0.5017543859649122	spontaneous
72	VISl	0.6666666666666666	spontaneous
73	VISl	-0.5368421052631579	spontaneous
74	VISl	-0.6210526315789473	spontaneous
75	VISl	-0.7736842105263159	spontaneous
76	VISl	0.9578947368421052	spontaneous
77	VISl	-0.9087719298245613	spontaneous
80	VISl	-0.612280701754386	spontaneous
82	VISl	-0.863157894736842	spontaneous
83	VISl	0.7403508771929824	spontaneous
84	VISl	0.5842105263157895	spontaneous
87	VISl	-0.843859649122807	spontaneous
88	VISl	-0.8859649122807017	spontaneous
89	VISl	-0.7298245614035088	spontaneous
90	VISl	0.856140350877193	spontaneous
91	VISl	-0.6684210526315789	spontaneous
92	VISl	0.7052631578947368	spontaneous
93	VISl	-0.8280701754385964	spontaneous
96	VISl	-0.6000000000000001	spontaneous
97	VISl	-0.7894736842105263	spontaneous
98	VISl	-0.8807017543859648	spontaneous
99	VISl	-0.7754385964912281	spontaneous
103	VISl	-0.46140350877192987	spontaneous
104	VISl	-0.487719298245614	spontaneous
106	VISl	0.5280701754385965	spontaneous
108	VISl	-0.6894736842105263	spontaneous
110	VISl	-0.6824561403508772	spontaneous
112	VISl	0.7456140350877193	spontaneous
113	VISl	0.9543859649122807	spontaneous
114	VISl	-0.8508771929824561	spontaneous
115	VISl	-0.7982456140350876	spontaneous
116	VISl	-0.8105263157894737	spontaneous
117	VISl	-0.5649122807017544	spontaneous
118	VISl	0.7	spontaneous
119	VISl	0.956140350877193	spontaneous
120	VISl	0.7210526315789473	spontaneous
121	VISl	-0.7526315789473684	spontaneous
122	VISl	-0.736842105263158	spontaneous
123	VISl	-0.9473684210526316	spontaneous
125	VISl	-0.7298245614035088	spontaneous
127	VISl	0.863157894736842	spontaneous
128	VISl	-0.7456140350877193	spontaneous
129	VISl	-0.8052631578947368	spontaneous
130	VISl	-0.8701754385964912	spontaneous
134	VISl	-0.9315789473684211	spontaneous
135	VISl	-0.49473684210526314	spontaneous
137	VISl	0.8771929824561402	spontaneous
139	VISl	0.8140350877192982	spontaneous
141	VISl	-0.6298245614035087	spontaneous
142	VISl	-0.9175438596491228	spontaneous
143	VISl	-0.512280701754386	spontaneous
145	VISl	-0.9491228070175438	spontaneous
147	VISl	-0.8596491228070176	spontaneous
148	VISl	-0.6807017543859648	spontaneous
149	VISl	-0.5649122807017544	spontaneous
151	VISl	-0.8912280701754386	spontaneous
152	VISl	-0.6473684210526316	spontaneous
153	VISl	-0.9105263157894736	spontaneous
155	VISl	-0.5912280701754385	spontaneous
156	VISl	0.7350877192982455	spontaneous
157	VISl	-0.4912280701754386	spontaneous
158	VISl	-0.7491228070175439	spontaneous
159	VISl	-0.8105263157894737	spontaneous
160	VISl	-0.5684210526315789	spontaneous
161	VISl	-0.7298245614035088	spontaneous
162	VISl	-0.6614035087719298	spontaneous
164	VISl	-0.8912280701754386	spontaneous
165	VISl	0.8210526315789475	spontaneous
166	VISl	-0.8473684210526315	spontaneous
167	VISl	-0.5964912280701754	spontaneous
168	VISl	-0.5596491228070175	spontaneous
169	VISl	-0.7456140350877193	spontaneous
170	VISl	-0.5701754385964912	spontaneous
172	VISl	-0.6017543859649123	spontaneous
173	VISl	-0.9245614035087718	spontaneous
174	VISl	-0.6508771929824562	spontaneous
176	VISl	-0.9280701754385964	spontaneous
179	VISl	0.6192982456140351	spontaneous
180	VISl	0.9052631578947368	spontaneous
182	VISl	-0.856140350877193	spontaneous
183	VISl	-0.6842105263157895	spontaneous
184	VISl	-0.6842105263157895	spontaneous
186	VISl	0.8719298245614034	spontaneous
187	VISl	-0.756140350877193	spontaneous
188	VISl	0.5649122807017544	spontaneous
189	VISl	0.4666666666666667	spontaneous
190	VISl	-0.8859649122807017	spontaneous
192	VISl	-0.8368421052631579	spontaneous
193	VISl	-0.6561403508771929	spontaneous
194	VISl	0.6789473684210526	spontaneous
196	VISl	-0.47719298245614034	spontaneous
197	VISl	-0.8947368421052632	spontaneous
198	VISl	0.687719298245614	spontaneous
200	VISl	-0.9157894736842105	spontaneous
201	VISl	-0.9210526315789472	spontaneous
204	VISl	0.9122807017543859	spontaneous
206	VISl	0.5421052631578946	spontaneous
207	VISl	-0.9245614035087718	spontaneous
208	VISl	0.6157894736842106	spontaneous
209	VISl	-0.712280701754386	spontaneous
210	VISl	0.6982456140350877	spontaneous
211	VISl	-0.8263157894736841	spontaneous
213	VISl	-0.7017543859649124	spontaneous
214	VISl	-0.46842105263157896	spontaneous
215	VISl	0.5719298245614035	spontaneous
216	VISl	0.7684210526315789	spontaneous
218	VISl	-0.8491228070175438	spontaneous
219	VISl	-0.7035087719298245	spontaneous
221	VISl	0.6684210526315789	spontaneous
223	VISl	-0.6736842105263158	spontaneous
224	VISl	-0.9368421052631579	spontaneous
225	VISl	0.7578947368421053	spontaneous
226	VISl	0.5263157894736842	spontaneous
229	VISl	-0.7350877192982455	spontaneous
230	VISl	-0.9403508771929823	spontaneous
231	VISl	0.6000000000000001	spontaneous
232	VISl	-0.8684210526315789	spontaneous
233	VISl	0.887719298245614	spontaneous
235	VISl	-0.7964912280701755	spontaneous
237	VISl	0.6456140350877193	spontaneous
242	VISl	-0.9385964912280702	spontaneous
243	VISl	-0.8982456140350877	spontaneous
247	VISl	0.7508771929824561	spontaneous
248	VISl	-0.787719298245614	spontaneous
249	VISl	-0.6087719298245614	spontaneous
251	VISl	-0.7789473684210525	spontaneous
252	VISl	-0.6614035087719298	spontaneous
255	VISl	-0.756140350877193	spontaneous
256	VISl	-0.5842105263157895	spontaneous
257	VISl	-0.5052631578947369	spontaneous
258	VISl	-0.6929824561403508	spontaneous
259	VISl	-0.4807017543859649	spontaneous
261	VISl	0.8754385964912281	spontaneous
262	VISl	-0.7736842105263159	spontaneous
263	VISl	-0.8070175438596491	spontaneous
264	VISl	-0.5929824561403508	spontaneous
266	VISl	-0.8929824561403509	spontaneous
267	VISl	0.9368421052631579	spontaneous
268	VISl	-0.7964912280701755	spontaneous
269	VISl	-0.8736842105263157	spontaneous
271	VISl	0.9491228070175438	spontaneous
272	VISl	-0.9122807017543859	spontaneous
273	VISl	-0.7543859649122807	spontaneous
274	VISl	0.6315789473684211	spontaneous
275	VISl	0.8122807017543859	spontaneous
277	VISl	0.9210526315789472	spontaneous
279	VISl	0.6894736842105263	spontaneous
280	VISl	0.8315789473684211	spontaneous
281	VISl	0.4982456140350877	spontaneous
282	VISl	-0.7929824561403509	spontaneous
285	VISl	-0.5333333333333333	spontaneous
287	VISl	0.5456140350877193	spontaneous
288	VISl	0.8421052631578947	spontaneous
289	VISl	0.8649122807017543	spontaneous
290	VISl	-0.780701754385965	spontaneous
293	VISl	0.6912280701754386	spontaneous
294	VISl	0.9350877192982456	spontaneous
295	VISl	-0.45964912280701753	spontaneous
296	VISl	-0.5263157894736842	spontaneous
297	VISl	0.7280701754385965	spontaneous
298	VISl	-0.9070175438596491	spontaneous
299	VISl	-0.5842105263157895	spontaneous
302	VISl	0.6263157894736843	spontaneous
303	VISl	-0.4842105263157894	spontaneous
304	VISl	0.6403508771929824	spontaneous
306	VISl	-0.5736842105263157	spontaneous
307	VISl	-0.6421052631578947	spontaneous
308	VISl	-0.7614035087719299	spontaneous
309	VISl	0.5578947368421052	spontaneous
310	VISl	-0.7087719298245614	spontaneous
311	VISl	-0.882456140350877	spontaneous
313	VISl	-0.6070175438596491	spontaneous
314	VISl	-0.9157894736842105	spontaneous
315	VISl	-0.5210526315789473	spontaneous
316	VISl	0.9192982456140351	spontaneous
319	VISl	-0.8210526315789475	spontaneous
321	VISl	-0.8368421052631579	spontaneous
322	VISl	-0.8456140350877193	spontaneous
323	VISl	-0.8	spontaneous
325	VISl	-0.7087719298245614	spontaneous
328	VISl	-0.6280701754385966	spontaneous
329	VISl	-0.7982456140350876	spontaneous
330	VISl	0.7228070175438598	spontaneous
332	VISl	-0.8210526315789475	spontaneous
333	VISl	-0.7789473684210525	spontaneous
334	VISl	-0.6929824561403508	spontaneous
337	VISl	0.9	spontaneous
338	VISl	0.9684210526315788	spontaneous
340	VISl	0.6228070175438596	spontaneous
343	VISl	0.7912280701754386	spontaneous
344	VISl	-0.8157894736842105	spontaneous
346	VISl	-0.8543859649122807	spontaneous
347	VISl	0.9701754385964911	spontaneous
349	VISl	-0.6070175438596491	spontaneous
351	VISl	-0.6192982456140351	spontaneous
352	VISl	0.7070175438596492	spontaneous
353	VISl	0.7157894736842104	spontaneous
354	VISl	0.6175438596491227	spontaneous
356	VISl	-0.7614035087719299	spontaneous
358	VISl	0.4666666666666667	spontaneous
360	VISl	0.4982456140350877	spontaneous
362	VISl	0.519298245614035	spontaneous
363	VISl	0.9315789473684211	spontaneous
364	VISl	0.6789473684210526	spontaneous
369	VISl	-0.7421052631578948	spontaneous
372	VISl	0.8403508771929825	spontaneous
375	VISl	-0.612280701754386	spontaneous
376	VISl	-0.763157894736842	spontaneous
379	VISl	-0.4666666666666667	spontaneous
380	VISl	0.7964912280701755	spontaneous
385	VISl	-0.8526315789473684	spontaneous
387	VISl	-0.8947368421052632	spontaneous
389	VISl	-0.8473684210526315	spontaneous
392	VISl	0.6350877192982456	spontaneous
393	VISl	-0.4842105263157894	spontaneous
394	VISl	-0.8929824561403509	spontaneous
396	VISl	-0.8070175438596491	spontaneous
398	VISl	0.8578947368421052	spontaneous
401	VISl	-0.9508771929824561	spontaneous
403	VISl	0.6807017543859648	spontaneous
404	VISl	-0.6052631578947367	spontaneous
406	VISl	0.7298245614035088	spontaneous
407	VISl	0.6438596491228071	spontaneous
409	VISl	0.524561403508772	spontaneous
413	VISl	-0.46491228070175433	spontaneous
414	VISl	0.5807017543859649	spontaneous
416	VISl	-0.5456140350877193	spontaneous
418	VISl	-0.8035087719298245	spontaneous
421	VISl	-0.8175438596491227	spontaneous
422	VISl	0.7140350877192982	spontaneous
423	VISl	0.9228070175438597	spontaneous
429	VISl	-0.6824561403508772	spontaneous
430	VISl	-0.7964912280701755	spontaneous
431	VISl	0.6666666666666666	spontaneous
434	VISl	-0.5596491228070175	spontaneous
436	VISl	-0.7210526315789473	spontaneous
437	VISl	-0.9491228070175438	spontaneous
439	VISl	-0.6508771929824562	spontaneous
440	VISl	-0.5596491228070175	spontaneous
441	VISl	0.6982456140350877	spontaneous
442	VISl	-0.8964912280701753	spontaneous
443	VISl	-0.763157894736842	spontaneous
444	VISl	0.8403508771929825	spontaneous
446	VISl	-0.5070175438596491	spontaneous
448	VISl	-0.8666666666666666	spontaneous
450	VISl	-0.8649122807017543	spontaneous
451	VISl	-0.4929824561403509	spontaneous
452	VISl	-0.5947368421052631	spontaneous
455	VISl	-0.7491228070175439	spontaneous
457	VISl	-0.8859649122807017	spontaneous
459	VISl	-0.4666666666666667	spontaneous
461	VISl	-0.6543859649122807	spontaneous
462	VISl	0.6385964912280702	spontaneous
463	VISl	0.7473684210526316	spontaneous
465	VISl	-0.5228070175438596	spontaneous
466	VISl	-0.8070175438596491	spontaneous
467	VISl	0.9473684210526316	spontaneous
468	VISl	0.8789473684210527	spontaneous
469	VISl	-0.7210526315789473	spontaneous
471	VISl	0.9508771929824561	spontaneous
472	VISl	-0.8280701754385964	spontaneous
474	VISl	0.8228070175438595	spontaneous
478	VISl	0.5894736842105263	spontaneous
479	VISl	0.556140350877193	spontaneous
482	VISl	0.7333333333333334	spontaneous
485	VISl	-0.5684210526315789	spontaneous
486	VISl	0.6894736842105263	spontaneous
487	VISl	-0.5210526315789473	spontaneous
489	VISl	0.7666666666666666	spontaneous
490	VISl	-0.7298245614035088	spontaneous
491	VISl	0.7543859649122807	spontaneous
492	VISl	0.6929824561403508	spontaneous
495	VISl	-0.6596491228070176	spontaneous
496	VISl	0.9017543859649122	spontaneous
498	VISl	-0.5228070175438596	spontaneous
499	VISl	0.4859649122807017	spontaneous
501	VISl	-0.7263157894736841	spontaneous
502	VISl	-0.6438596491228071	spontaneous
503	VISl	0.8070175438596491	spontaneous
504	VISl	0.6964912280701754	spontaneous
507	VISl	-0.8736842105263157	spontaneous
508	VISl	0.48947368421052634	spontaneous
509	VISl	0.9368421052631579	spontaneous
510	VISl	0.46842105263157896	spontaneous
511	VISl	0.6140350877192983	spontaneous
512	VISl	0.9491228070175438	spontaneous
514	VISl	-0.5473684210526315	spontaneous
515	VISl	-0.756140350877193	spontaneous
516	VISl	0.5543859649122806	spontaneous
519	VISl	-0.7035087719298245	spontaneous
520	VISl	-0.5140350877192983	spontaneous
522	VISl	0.7947368421052632	spontaneous
523	VISl	-0.6508771929824562	spontaneous
524	VISl	-0.8719298245614034	spontaneous
528	VISl	-0.5789473684210525	spontaneous
529	VISl	-0.9140350877192982	spontaneous
530	VISl	-0.8614035087719297	spontaneous
531	VISl	-0.531578947368421	spontaneous
532	VISl	0.6596491228070176	spontaneous
533	VISl	0.687719298245614	spontaneous
534	VISl	0.9122807017543859	spontaneous
535	VISl	0.5105263157894736	spontaneous
536	VISl	0.6894736842105263	spontaneous
538	VISl	-0.9052631578947368	spontaneous
541	VISl	-0.487719298245614	spontaneous
543	VISl	-0.9456140350877192	spontaneous
544	VISl	-0.7578947368421053	spontaneous
547	VISl	-0.5929824561403508	spontaneous
549	VISl	0.5035087719298245	spontaneous
553	VISl	-0.7333333333333334	spontaneous
555	VISl	-0.9298245614035087	spontaneous
556	VISl	0.743859649122807	spontaneous
557	VISl	-0.5596491228070175	spontaneous
559	VISl	-0.8140350877192982	spontaneous
560	VISl	-0.5508771929824561	spontaneous
562	VISl	0.6438596491228071	spontaneous
564	VISl	0.6491228070175438	spontaneous
567	VISl	-0.4736842105263158	spontaneous
568	VISl	-0.512280701754386	spontaneous
569	VISl	-0.83859649122807	spontaneous
570	VISl	0.6649122807017543	spontaneous
573	VISl	0.5596491228070175	spontaneous
574	VISl	-0.5842105263157895	spontaneous
576	VISl	0.9035087719298246	spontaneous
577	VISl	-0.48245614035087714	spontaneous
579	VISl	0.47017543859649114	spontaneous
581	VISl	-0.45614035087719296	spontaneous
582	VISl	0.7596491228070175	spontaneous
583	VISl	-0.6280701754385966	spontaneous
584	VISl	-0.9210526315789472	spontaneous
586	VISl	0.83859649122807	spontaneous
588	VISl	0.7280701754385965	spontaneous
589	VISl	-0.6736842105263158	spontaneous
590	VISl	-0.887719298245614	spontaneous
591	VISl	0.5754385964912281	spontaneous
593	VISl	0.4789473684210526	spontaneous
594	VISl	-0.5333333333333333	spontaneous
595	VISl	-0.9035087719298246	spontaneous
599	VISl	0.863157894736842	spontaneous
600	VISl	0.7087719298245614	spontaneous
601	VISl	0.9614035087719298	spontaneous
603	VISl	0.7666666666666666	spontaneous
604	VISl	0.8157894736842105	spontaneous
605	VISl	0.7210526315789473	spontaneous
606	VISl	-0.9280701754385964	spontaneous
607	VISl	0.8649122807017543	spontaneous
609	VISl	-0.7736842105263159	spontaneous
610	VISl	0.5210526315789473	spontaneous
611	VISl	0.7614035087719299	spontaneous
616	VISl	0.6684210526315789	spontaneous
617	VISl	0.5070175438596491	spontaneous
619	VISl	0.6280701754385966	spontaneous
622	VISl	-0.6438596491228071	spontaneous
623	VISl	-0.7385964912280703	spontaneous
624	VISl	-0.6578947368421053	spontaneous
625	VISl	-0.7052631578947368	spontaneous
627	VISl	-0.6368421052631579	spontaneous
628	VISl	0.8719298245614034	spontaneous
631	VISl	0.7578947368421053	spontaneous
634	VISl	0.9578947368421052	spontaneous
636	VISl	-0.8333333333333334	spontaneous
637	VISl	0.787719298245614	spontaneous
638	VISl	0.6263157894736843	spontaneous
641	VISl	-0.8649122807017543	spontaneous
642	VISl	-0.7403508771929824	spontaneous
643	VISl	-0.6947368421052632	spontaneous
645	VISl	0.9368421052631579	spontaneous
646	VISl	-0.5210526315789473	spontaneous
648	VISl	0.6894736842105263	spontaneous
652	VISl	0.6210526315789473	spontaneous
657	VISl	0.5070175438596491	spontaneous
662	VISl	-0.6982456140350877	spontaneous
665	VISl	0.6508771929824562	spontaneous
666	VISl	0.7105263157894737	spontaneous
668	VISl	-0.5947368421052631	spontaneous
669	VISl	-0.8280701754385964	spontaneous
670	VISl	-0.9842105263157893	spontaneous
673	VISl	-0.9385964912280702	spontaneous
676	VISl	-0.48947368421052634	spontaneous
678	VISl	0.47719298245614034	spontaneous
679	VISl	0.8859649122807017	spontaneous
680	VISl	0.5824561403508772	spontaneous
684	VISl	0.6070175438596491	spontaneous
693	VISl	0.7614035087719299	spontaneous
694	VISl	-0.5789473684210525	spontaneous
695	VISl	0.8421052631578947	spontaneous
696	VISl	0.8491228070175438	spontaneous
697	VISl	-0.6947368421052632	spontaneous
700	VISl	-0.5543859649122806	spontaneous
703	VISl	0.7140350877192982	spontaneous
704	VISl	0.8017543859649122	spontaneous
706	VISl	-0.8842105263157896	spontaneous
707	VISl	-0.5929824561403508	spontaneous
708	VISl	0.7649122807017543	spontaneous
709	VISl	-0.9280701754385964	spontaneous
710	VISl	-0.5982456140350877	spontaneous
711	VISl	-0.5824561403508772	spontaneous
712	VISl	-0.8894736842105263	spontaneous
713	VISl	0.519298245614035	spontaneous
716	VISl	-0.4789473684210526	spontaneous
717	VISl	0.5456140350877193	spontaneous
722	VISl	-0.5894736842105263	spontaneous
730	VISl	-0.8403508771929825	spontaneous
733	VISl	0.47719298245614034	spontaneous
734	VISl	0.556140350877193	spontaneous
735	VISl	-0.7929824561403509	spontaneous
736	VISl	0.7859649122807018	spontaneous
739	VISl	0.4666666666666667	spontaneous
741	VISl	0.7456140350877193	spontaneous
743	VISl	0.7736842105263159	spontaneous
744	VISl	-0.5771929824561403	spontaneous
745	VISl	0.8228070175438595	spontaneous
746	VISl	0.556140350877193	spontaneous
749	VISl	0.7157894736842104	spontaneous
751	VISl	0.5105263157894736	spontaneous
754	VISl	-0.7070175438596492	spontaneous
756	VISl	0.6228070175438596	spontaneous
758	VISl	-0.8157894736842105	spontaneous
761	VISl	-0.9122807017543859	spontaneous
762	VISl	-0.6210526315789473	spontaneous
763	VISl	-0.9508771929824561	spontaneous
764	VISl	0.5929824561403508	spontaneous
765	VISl	-0.9192982456140351	spontaneous
766	VISl	0.9403508771929823	spontaneous
768	VISl	-0.7508771929824561	spontaneous
769	VISl	-0.5070175438596491	spontaneous
771	VISl	-0.7263157894736841	spontaneous
774	VISl	-0.487719298245614	spontaneous
777	VISl	0.7298245614035088	spontaneous
779	VISl	0.7017543859649124	spontaneous
781	VISl	0.8666666666666666	spontaneous
782	VISl	-0.9157894736842105	spontaneous
784	VISl	-0.7508771929824561	spontaneous
785	VISl	-0.48947368421052634	spontaneous
786	VISl	0.9192982456140351	spontaneous
787	VISl	0.9	spontaneous
789	VISl	-0.712280701754386	spontaneous
790	VISl	-0.5263157894736842	spontaneous
791	VISl	0.7350877192982455	spontaneous
792	VISl	0.6421052631578947	spontaneous
793	VISl	0.6929824561403508	spontaneous
794	VISl	-0.5543859649122806	spontaneous
795	VISl	-0.6614035087719298	spontaneous
798	VISl	-0.8526315789473684	spontaneous
799	VISl	0.8736842105263157	spontaneous
802	VISl	0.5614035087719299	spontaneous
803	VISl	-0.45614035087719296	spontaneous
804	VISl	-0.5491228070175439	spontaneous
805	VISl	-0.6771929824561403	spontaneous
806	VISl	-0.47543859649122805	spontaneous
807	VISl	0.6210526315789473	spontaneous
808	VISl	0.8403508771929825	spontaneous
810	VISl	0.8736842105263157	spontaneous
811	VISl	0.8947368421052632	spontaneous
812	VISl	0.8614035087719297	spontaneous
813	VISl	-0.6947368421052632	spontaneous
815	VISl	0.6912280701754386	spontaneous
817	VISl	-0.512280701754386	spontaneous
821	VISl	0.7666666666666666	spontaneous
822	VISl	0.8315789473684211	spontaneous
823	VISl	0.8210526315789475	spontaneous
825	VISl	-0.4789473684210526	spontaneous
828	VISl	-0.7385964912280703	spontaneous
830	VISl	-0.5771929824561403	spontaneous
831	VISl	-0.5421052631578946	spontaneous
835	VISl	0.736842105263158	spontaneous
837	VISl	0.7473684210526316	spontaneous
838	VISl	-0.7684210526315789	spontaneous
839	VISl	0.5	spontaneous
842	VISl	-0.9210526315789472	spontaneous
843	VISl	-0.6228070175438596	spontaneous
845	VISl	-0.7052631578947368	spontaneous
848	VISl	-0.6157894736842106	spontaneous
849	VISl	-0.6508771929824562	spontaneous
851	VISl	0.83859649122807	spontaneous
852	VISl	-0.9385964912280702	spontaneous
853	VISl	-0.8315789473684211	spontaneous
854	VISl	-0.6491228070175438	spontaneous
855	VISl	0.843859649122807	spontaneous
856	VISl	0.8	spontaneous
857	VISl	0.8280701754385964	spontaneous
858	VISl	-0.882456140350877	spontaneous
860	VISl	-0.7456140350877193	spontaneous
862	VISl	-0.6368421052631579	spontaneous
863	VISl	-0.6456140350877193	spontaneous
864	VISl	-0.45614035087719296	spontaneous
868	VISl	0.8771929824561402	spontaneous
876	VISl	-0.5263157894736842	spontaneous
877	VISl	0.8578947368421052	spontaneous
878	VISl	-0.8210526315789475	spontaneous
880	VISl	-0.7210526315789473	spontaneous
883	VISl	-0.8491228070175438	spontaneous
884	VISl	-0.6807017543859648	spontaneous
886	VISl	-0.7140350877192982	spontaneous
890	VISl	-0.7964912280701755	spontaneous
891	VISl	0.7912280701754386	spontaneous
892	VISl	0.856140350877193	spontaneous
894	VISl	-0.6210526315789473	spontaneous
895	VISl	-0.7105263157894737	spontaneous
898	VISl	0.5385964912280702	spontaneous
899	VISl	-0.5105263157894736	spontaneous
900	VISl	0.9175438596491228	spontaneous
902	VISl	0.5456140350877193	spontaneous
903	VISl	-0.6824561403508772	spontaneous
904	VISl	0.7421052631578948	spontaneous
905	VISl	-0.6719298245614035	spontaneous
906	VISl	-0.6315789473684211	spontaneous
909	VISl	0.7964912280701755	spontaneous
911	VISl	-0.8666666666666666	spontaneous
913	VISl	-0.9333333333333333	spontaneous
914	VISl	0.6684210526315789	spontaneous
915	VISl	0.8771929824561402	spontaneous
917	VISl	-0.6087719298245614	spontaneous
918	VISl	-0.5228070175438596	spontaneous
925	VISl	-0.7543859649122807	spontaneous
926	VISl	0.712280701754386	spontaneous
929	VISl	-0.8736842105263157	spontaneous
930	VISl	0.7157894736842104	spontaneous
932	VISl	-0.7491228070175439	spontaneous
938	VISl	-0.819298245614035	spontaneous
939	VISl	-0.6298245614035087	spontaneous
940	VISl	-0.8473684210526315	spontaneous
942	VISl	-0.6614035087719298	spontaneous
944	VISl	-0.5052631578947369	spontaneous
946	VISl	0.4912280701754386	spontaneous
949	VISl	-0.7245614035087719	spontaneous
950	VISl	0.8964912280701753	spontaneous
954	VISl	-0.5631578947368421	spontaneous
957	VISl	0.5087719298245614	spontaneous
959	VISl	-0.7210526315789473	spontaneous
960	VISl	-0.46491228070175433	spontaneous
961	VISl	0.8140350877192982	spontaneous
962	VISl	0.6526315789473683	spontaneous
966	VISl	-0.9789473684210527	spontaneous
967	VISl	0.6350877192982456	spontaneous
969	VISl	0.8052631578947368	spontaneous
971	VISl	-0.5754385964912281	spontaneous
974	VISl	-0.9052631578947368	spontaneous
975	VISl	-0.8456140350877193	spontaneous
977	VISl	0.5947368421052631	spontaneous
978	VISl	-0.5175438596491229	spontaneous
979	VISl	0.5824561403508772	spontaneous
981	VISl	0.819298245614035	spontaneous
982	VISl	0.5385964912280702	spontaneous
983	VISl	0.8894736842105263	spontaneous
984	VISl	-0.712280701754386	spontaneous
985	VISl	0.9298245614035087	spontaneous
988	VISl	-0.7228070175438598	spontaneous
990	VISl	-0.6438596491228071	spontaneous
991	VISl	-0.5631578947368421	spontaneous
992	VISl	-0.8245614035087718	spontaneous
993	VISl	-0.7929824561403509	spontaneous
994	VISl	-0.5614035087719299	spontaneous
997	VISl	-0.5105263157894736	spontaneous
998	VISl	-0.6842105263157895	spontaneous
1004	VISl	-0.5771929824561403	spontaneous
1006	VISl	-0.7105263157894737	spontaneous
1008	VISl	-0.46140350877192987	spontaneous
1009	VISl	-0.543859649122807	spontaneous
1011	VISl	-0.6859649122807018	spontaneous
1012	VISl	-0.8228070175438595	spontaneous
1013	VISl	-0.8245614035087718	spontaneous
1014	VISl	0.7526315789473684	spontaneous
1017	VISl	-0.8947368421052632	spontaneous
1018	VISl	0.8157894736842105	spontaneous
1020	VISl	0.5	spontaneous
1021	VISl	0.7736842105263159	spontaneous
1023	VISl	0.8070175438596491	spontaneous
1024	VISl	0.6017543859649123	spontaneous
1025	VISl	-0.6859649122807018	spontaneous
1026	VISl	-0.83859649122807	spontaneous
1027	VISl	0.4929824561403509	spontaneous
1029	VISl	-0.7754385964912281	spontaneous
1030	VISl	0.8789473684210527	spontaneous
1034	VISl	-0.7859649122807018	spontaneous
1036	VISl	-0.863157894736842	spontaneous
1038	VISl	0.612280701754386	spontaneous
1039	VISl	-0.719298245614035	spontaneous
1045	VISl	0.5368421052631579	spontaneous
1046	VISl	0.8649122807017543	spontaneous
1047	VISl	-0.9736842105263157	spontaneous
1048	VISl	-0.5754385964912281	spontaneous
1049	VISl	0.856140350877193	spontaneous
1050	VISl	-0.5701754385964912	spontaneous
1051	VISl	-0.7157894736842104	spontaneous
1052	VISl	0.8298245614035088	spontaneous
1053	VISl	-0.8771929824561402	spontaneous
1056	VISl	0.7543859649122807	spontaneous
1057	VISl	-0.7280701754385965	spontaneous
1063	VISl	0.743859649122807	spontaneous
1064	VISl	-0.7350877192982455	spontaneous
1065	VISl	0.8368421052631579	spontaneous
1067	VISl	-0.47719298245614034	spontaneous
1068	VISl	-0.5105263157894736	spontaneous
1070	VISl	0.5789473684210525	spontaneous
1071	VISl	-0.6701754385964912	spontaneous
1072	VISl	0.5824561403508772	spontaneous
1073	VISl	0.9192982456140351	spontaneous
1074	VISl	-0.9245614035087718	spontaneous
1075	VISl	0.8526315789473684	spontaneous
1076	VISl	-0.7228070175438598	spontaneous
1078	VISl	0.5298245614035089	spontaneous
1081	VISl	0.8421052631578947	spontaneous
1082	VISl	-0.6912280701754386	spontaneous
1083	VISl	0.7719298245614035	spontaneous
1087	VISl	0.9350877192982456	spontaneous
1088	VISl	0.7333333333333334	spontaneous
1089	VISl	-0.9578947368421052	spontaneous
1095	VISl	0.47543859649122805	spontaneous
1096	VISl	0.556140350877193	spontaneous
1097	VISl	0.5263157894736842	spontaneous
1099	VISl	-0.7035087719298245	spontaneous
1100	VISl	-0.5789473684210525	spontaneous
1102	VISl	-0.8859649122807017	spontaneous
1103	VISl	-0.8228070175438595	spontaneous
1107	VISl	-0.8035087719298245	spontaneous
1109	VISl	-0.9456140350877192	spontaneous
1112	VISl	0.6473684210526316	spontaneous
1113	VISl	-0.5596491228070175	spontaneous
1116	VISl	-0.543859649122807	spontaneous
1118	VISl	-0.5140350877192983	spontaneous
1119	VISl	-0.819298245614035	spontaneous
1120	VISl	-0.6824561403508772	spontaneous
1121	VISl	-0.8263157894736841	spontaneous
1123	VISl	0.5350877192982456	spontaneous
1126	VISl	-0.763157894736842	spontaneous
1127	VISl	-0.5263157894736842	spontaneous
1129	VISl	-0.6385964912280702	spontaneous
1130	VISl	0.7684210526315789	spontaneous
1131	VISl	0.5175438596491229	spontaneous
1133	VISl	0.8140350877192982	spontaneous
1134	VISl	-0.5228070175438596	spontaneous
1135	VISl	-0.8350877192982457	spontaneous
1136	VISl	0.531578947368421	spontaneous
1138	VISl	0.47017543859649114	spontaneous
1140	VISl	0.5543859649122806	spontaneous
1147	VISl	0.7614035087719299	spontaneous
1151	VISl	-0.6947368421052632	spontaneous
1152	VISl	-0.9350877192982456	spontaneous
1153	VISl	-0.5263157894736842	spontaneous
1155	VISl	0.5771929824561403	spontaneous
1156	VISl	-0.8298245614035088	spontaneous
1160	VISl	0.719298245614035	spontaneous
1161	VISl	0.6771929824561403	spontaneous
1162	VISl	0.6614035087719298	spontaneous
1164	VISl	-0.5526315789473685	spontaneous
1166	VISl	-0.5824561403508772	spontaneous
1167	VISl	-0.5	spontaneous
1169	VISl	0.5912280701754385	spontaneous
1170	VISl	0.5631578947368421	spontaneous
1172	VISl	0.46315789473684205	spontaneous
1174	VISl	-0.48947368421052634	spontaneous
1176	VISl	0.4912280701754386	spontaneous
1177	VISl	0.5175438596491229	spontaneous
1180	VISl	0.5070175438596491	spontaneous
1181	VISl	-0.7105263157894737	spontaneous
1187	VISl	0.7754385964912281	spontaneous
1188	VISl	0.743859649122807	spontaneous
1191	VISl	0.9210526315789472	spontaneous
1192	VISl	-0.4929824561403509	spontaneous
1203	VISl	0.7228070175438598	spontaneous
1204	VISl	0.7385964912280703	spontaneous
1205	VISl	0.5543859649122806	spontaneous
1206	VISl	-0.612280701754386	spontaneous
1207	VISl	0.5087719298245614	spontaneous
1208	VISl	-0.7385964912280703	spontaneous
1209	VISl	0.8666666666666666	spontaneous
1212	VISl	0.5631578947368421	spontaneous
1214	VISl	0.6754385964912282	spontaneous
1217	VISl	0.8842105263157896	spontaneous
1220	VISl	-0.7684210526315789	spontaneous
1223	VISl	0.7140350877192982	spontaneous
1224	VISl	0.7859649122807018	spontaneous
1227	VISl	0.9578947368421052	spontaneous
1228	VISl	-0.5631578947368421	spontaneous
1230	VISl	-0.6368421052631579	spontaneous
1231	VISl	0.7298245614035088	spontaneous
1232	VISl	0.543859649122807	spontaneous
1235	VISl	-0.7473684210526316	spontaneous
1237	VISl	0.6368421052631579	spontaneous
1239	VISl	-0.8543859649122807	spontaneous
1240	VISl	-0.6385964912280702	spontaneous
1241	VISl	0.9228070175438597	spontaneous
1242	VISl	0.8614035087719297	spontaneous
1246	VISl	-0.5929824561403508	spontaneous
1249	VISl	-0.45964912280701753	spontaneous
1250	VISl	-0.7157894736842104	spontaneous
1251	VISl	-0.48947368421052634	spontaneous
1252	VISl	-0.687719298245614	spontaneous
1254	VISl	0.5736842105263157	spontaneous
1256	VISl	0.856140350877193	spontaneous
1257	VISl	-0.6614035087719298	spontaneous
1258	VISl	-0.5035087719298245	spontaneous
1262	VISl	0.5	spontaneous
1263	VISl	-0.9140350877192982	spontaneous
1265	VISl	0.7140350877192982	spontaneous
1268	VISl	-0.46491228070175433	spontaneous
1270	VISl	0.743859649122807	spontaneous
1272	VISl	0.7298245614035088	spontaneous
1273	VISl	-0.5666666666666667	spontaneous
1275	VISl	-0.5824561403508772	spontaneous
1276	VISl	-0.8210526315789475	spontaneous
1277	VISl	-0.8298245614035088	spontaneous
1279	VISl	-0.4912280701754386	spontaneous
1280	VISl	0.6298245614035087	spontaneous
1281	VISl	0.5719298245614035	spontaneous
1282	VISl	-0.9210526315789472	spontaneous
1284	VISl	0.9368421052631579	spontaneous
1286	VISl	0.6263157894736843	spontaneous
1291	VISl	0.719298245614035	spontaneous
1292	VISl	-0.7649122807017543	spontaneous
1295	VISl	0.5789473684210525	spontaneous
1296	VISl	-0.5526315789473685	spontaneous
1298	VISl	0.5105263157894736	spontaneous
1299	VISl	0.46491228070175433	spontaneous
1300	VISl	-0.5824561403508772	spontaneous
1301	VISl	0.5719298245614035	spontaneous
1303	VISl	-0.5807017543859649	spontaneous
1304	VISl	-0.5456140350877193	spontaneous
1305	VISl	0.6982456140350877	spontaneous
1306	VISl	-0.8350877192982457	spontaneous
1307	VISl	-0.6017543859649123	spontaneous
1308	VISl	0.6228070175438596	spontaneous
1309	VISl	0.83859649122807	spontaneous
1313	VISl	0.8929824561403509	spontaneous
1315	VISl	-0.8456140350877193	spontaneous
1316	VISl	0.6894736842105263	spontaneous
1318	VISl	-0.7	spontaneous
1319	VISl	0.5228070175438596	spontaneous
1322	VISl	-0.8263157894736841	spontaneous
1323	VISl	-0.5456140350877193	spontaneous
1325	VISl	0.6824561403508772	spontaneous
1329	VISl	-0.48947368421052634	spontaneous
1331	VISl	0.5719298245614035	spontaneous
1334	VISl	0.5508771929824561	spontaneous
1338	VISl	-0.7456140350877193	spontaneous
1341	VISl	0.5578947368421052	spontaneous
1342	VISl	0.5105263157894736	spontaneous
1344	VISl	-0.6491228070175438	spontaneous
1345	VISl	0.8929824561403509	spontaneous
1347	VISl	-0.7105263157894737	spontaneous
1353	VISl	0.7947368421052632	spontaneous
1354	VISl	0.7719298245614035	spontaneous
1356	VISl	-0.5157894736842105	spontaneous
1358	VISl	0.5263157894736842	spontaneous
1359	VISl	-0.5736842105263157	spontaneous
1360	VISl	0.5035087719298245	spontaneous
1361	VISl	-0.7228070175438598	spontaneous
1363	VISl	0.5719298245614035	spontaneous
1365	VISl	-0.5140350877192983	spontaneous
1366	VISl	-0.6807017543859648	spontaneous
1370	VISl	0.5912280701754385	spontaneous
1374	VISl	-0.6491228070175438	spontaneous
1376	VISl	0.49473684210526314	spontaneous
1378	VISl	0.46140350877192987	spontaneous
1379	VISl	-0.5035087719298245	spontaneous
1380	VISl	-0.7210526315789473	spontaneous
1382	VISl	-0.48947368421052634	spontaneous
1384	VISl	0.5964912280701754	spontaneous
1386	VISl	0.9666666666666668	spontaneous
1387	VISl	0.7350877192982455	spontaneous
1391	VISl	0.6070175438596491	spontaneous
1396	VISl	0.5087719298245614	spontaneous
1397	VISl	0.7403508771929824	spontaneous
1398	VISl	0.7280701754385965	spontaneous
1399	VISl	0.9368421052631579	spontaneous
1402	VISl	0.5736842105263157	spontaneous
1407	VISl	-0.6052631578947367	spontaneous
1409	VISl	-0.5070175438596491	spontaneous
1410	VISl	-0.7929824561403509	spontaneous
1412	VISl	0.5	spontaneous
1413	VISl	0.6947368421052632	spontaneous
1414	VISl	0.5263157894736842	spontaneous
1415	VISl	-0.48947368421052634	spontaneous
1417	VISl	-0.9087719298245613	spontaneous
1418	VISl	0.6614035087719298	spontaneous
1419	VISl	0.6245614035087719	spontaneous
1420	VISl	0.5649122807017544	spontaneous
1421	VISl	-0.8421052631578947	spontaneous
1422	VISl	0.7473684210526316	spontaneous
1423	VISl	-0.6368421052631579	spontaneous
1425	VISl	-0.8140350877192982	spontaneous
1427	VISl	-0.7070175438596492	spontaneous
1428	VISl	0.556140350877193	spontaneous
1430	VISl	-0.5982456140350877	spontaneous
1433	VISl	-0.9017543859649122	spontaneous
1434	VISl	0.7754385964912281	spontaneous
1441	VISl	-0.7614035087719299	spontaneous
1445	VISl	0.5771929824561403	spontaneous
1446	VISl	0.6894736842105263	spontaneous
1447	VISl	0.7666666666666666	spontaneous
1450	VISl	-0.46842105263157896	spontaneous
1451	VISl	-0.7140350877192982	spontaneous
1454	VISl	0.5473684210526315	spontaneous
1455	VISl	0.47543859649122805	spontaneous
1456	VISl	-0.4859649122807017	spontaneous
1457	VISl	0.7736842105263159	spontaneous
1458	VISl	-0.5508771929824561	spontaneous
1459	VISl	-0.7543859649122807	spontaneous
1461	VISl	0.8	spontaneous
1463	VISl	0.5350877192982456	spontaneous
1465	VISl	0.47543859649122805	spontaneous
1466	VISl	0.5701754385964912	spontaneous
1470	VISl	-0.5456140350877193	spontaneous
1474	VISl	-0.5596491228070175	spontaneous
1475	VISl	0.6578947368421053	spontaneous
1476	VISl	0.5175438596491229	spontaneous
1478	VISl	0.6070175438596491	spontaneous
1482	VISl	-0.8614035087719297	spontaneous
1484	VISl	-0.8052631578947368	spontaneous
1485	VISl	-0.5807017543859649	spontaneous
1486	VISl	-0.5649122807017544	spontaneous
1487	VISl	0.843859649122807	spontaneous
1488	VISl	-0.5964912280701754	spontaneous
1490	VISl	0.7508771929824561	spontaneous
1491	VISl	-0.6245614035087719	spontaneous
1492	VISl	0.47719298245614034	spontaneous
1494	VISl	-0.5228070175438596	spontaneous
1496	VISl	-0.8947368421052632	spontaneous
1498	VISl	0.4807017543859649	spontaneous
1502	VISl	0.6421052631578947	spontaneous
1503	VISl	0.5491228070175439	spontaneous
1504	VISl	-0.5912280701754385	spontaneous
1505	VISl	0.524561403508772	spontaneous
1506	VISl	-0.5368421052631579	spontaneous
1507	VISl	-0.7210526315789473	spontaneous
1509	VISl	-0.8649122807017543	spontaneous
1510	VISl	0.763157894736842	spontaneous
1513	VISl	0.5614035087719299	spontaneous
1516	VISl	0.4807017543859649	spontaneous
1517	VISl	0.8368421052631579	spontaneous
1519	VISl	0.6596491228070176	spontaneous
1521	VISl	-0.5210526315789473	spontaneous
1526	VISl	0.6403508771929824	spontaneous
1527	VISl	0.48245614035087714	spontaneous
1533	VISl	0.5842105263157895	spontaneous
1534	VISl	0.5736842105263157	spontaneous
1536	VISl	0.5017543859649122	spontaneous
1538	VISl	0.6228070175438596	spontaneous
1540	VISl	-0.5456140350877193	spontaneous
1541	VISl	-0.6228070175438596	spontaneous
1545	VISl	0.6210526315789473	spontaneous
1546	VISl	0.7263157894736841	spontaneous
1548	VISl	-0.9087719298245613	spontaneous
1549	VISl	-0.7263157894736841	spontaneous
1552	VISl	-0.8	spontaneous
1553	VISl	0.8	spontaneous
1561	VISl	0.7350877192982455	spontaneous
1569	VISl	0.7526315789473684	spontaneous
1572	VISl	0.6894736842105263	spontaneous
1573	VISl	0.7070175438596492	spontaneous
1576	VISl	0.6631578947368422	spontaneous
1577	VISl	-0.8280701754385964	spontaneous
1579	VISl	-0.48947368421052634	spontaneous
1580	VISl	0.5631578947368421	spontaneous
1581	VISl	0.7578947368421053	spontaneous
1587	VISl	-0.5912280701754385	spontaneous
1589	VISl	0.4807017543859649	spontaneous
1592	VISl	-0.6912280701754386	spontaneous
1593	VISl	-0.8228070175438595	spontaneous
1596	VISl	0.6052631578947367	spontaneous
1603	VISl	-0.4789473684210526	spontaneous
1604	VISl	0.556140350877193	spontaneous
1610	VISl	-0.8210526315789475	spontaneous
1613	VISl	0.4912280701754386	spontaneous
1615	VISl	0.7263157894736841	spontaneous
1618	VISl	0.5175438596491229	spontaneous
1619	VISl	0.6912280701754386	spontaneous
1621	VISl	-0.46315789473684205	spontaneous
1622	VISl	0.7140350877192982	spontaneous
1625	VISl	0.5333333333333333	spontaneous
1627	VISl	0.5789473684210525	spontaneous
1628	VISl	-0.6684210526315789	spontaneous
1629	VISl	0.5859649122807017	spontaneous
1630	VISl	-0.5105263157894736	spontaneous
1631	VISl	-0.543859649122807	spontaneous
1632	VISl	0.687719298245614	spontaneous
1633	VISl	0.5894736842105263	spontaneous
1634	VISl	-0.6789473684210526	spontaneous
1635	VISl	0.47719298245614034	spontaneous
1643	VISl	0.6017543859649123	spontaneous
1645	VISl	0.5859649122807017	spontaneous
1647	VISl	0.5701754385964912	spontaneous
1648	VISl	0.7280701754385965	spontaneous
1649	VISl	0.5350877192982456	spontaneous
1653	VISl	0.48947368421052634	spontaneous
1658	VISl	0.7	spontaneous
1659	VISl	0.4719298245614035	spontaneous
1662	VISl	0.712280701754386	spontaneous
1668	VISl	0.6157894736842106	spontaneous
1669	VISl	-0.787719298245614	spontaneous
1674	VISl	0.6140350877192983	spontaneous
1675	VISl	0.512280701754386	spontaneous
1676	VISl	-0.6684210526315789	spontaneous
1678	VISl	-0.4912280701754386	spontaneous
1681	VISl	0.46315789473684205	spontaneous
1682	VISl	-0.5017543859649122	spontaneous
1683	VISl	-0.7403508771929824	spontaneous
1689	VISl	0.6631578947368422	spontaneous
1691	VISl	0.6684210526315789	spontaneous
1692	VISl	0.8087719298245614	spontaneous
1697	VISl	-0.7175438596491229	spontaneous
1698	VISl	0.7982456140350876	spontaneous
1700	VISl	-0.7754385964912281	spontaneous
1701	VISl	0.6456140350877193	spontaneous
1703	VISl	-0.6017543859649123	spontaneous
1704	VISl	0.7859649122807018	spontaneous
1705	VISl	0.519298245614035	spontaneous
1706	VISl	0.4789473684210526	spontaneous
1709	VISl	-0.46140350877192987	spontaneous
1710	VISl	0.45964912280701753	spontaneous
1714	VISl	0.519298245614035	spontaneous
1719	VISl	-0.7719298245614035	spontaneous
1720	VISl	-0.7964912280701755	spontaneous
1725	VISl	-0.7684210526315789	spontaneous
1726	VISl	0.6403508771929824	spontaneous
1727	VISl	0.7947368421052632	spontaneous
1728	VISl	-0.6736842105263158	spontaneous
1729	VISl	-0.7263157894736841	spontaneous
1730	VISl	-0.5982456140350877	spontaneous
1732	VISl	-0.5701754385964912	spontaneous
1736	VISl	0.512280701754386	spontaneous
1737	VISl	0.6578947368421053	spontaneous
1739	VISl	-0.6192982456140351	spontaneous
1740	VISl	-0.5631578947368421	spontaneous
1745	VISl	0.7280701754385965	spontaneous
1747	VISl	0.5070175438596491	spontaneous
1748	VISl	-0.4807017543859649	spontaneous
1750	VISl	0.5807017543859649	spontaneous
1754	VISl	0.4929824561403509	spontaneous
1755	VISl	-0.980701754385965	spontaneous
1756	VISl	0.7614035087719299	spontaneous
1760	VISl	0.5210526315789473	spontaneous
1764	VISl	-0.9508771929824561	spontaneous
1765	VISl	0.7105263157894737	spontaneous
1767	VISl	0.6964912280701754	spontaneous
1768	VISl	-0.4842105263157894	spontaneous
1769	VISl	0.4666666666666667	spontaneous
1771	VISl	0.519298245614035	spontaneous
1774	VISl	0.6824561403508772	spontaneous
1776	VISl	0.6070175438596491	spontaneous
1778	VISl	-0.7175438596491229	spontaneous
1779	VISl	0.46491228070175433	spontaneous
1781	VISl	-0.7070175438596492	spontaneous
1783	VISl	-0.6245614035087719	spontaneous
1786	VISl	-0.47719298245614034	spontaneous
1787	VISl	0.4736842105263158	spontaneous
1788	VISl	0.7771929824561404	spontaneous
1790	VISl	-0.5824561403508772	spontaneous
1798	VISl	-0.6438596491228071	spontaneous
1803	VISl	0.6421052631578947	spontaneous
1805	VISl	-0.5736842105263157	spontaneous
1807	VISl	-0.5175438596491229	spontaneous
1810	VISl	0.5350877192982456	spontaneous
1811	VISl	0.6894736842105263	spontaneous
1812	VISl	0.9175438596491228	spontaneous
1813	VISl	0.6894736842105263	spontaneous
1814	VISl	0.6070175438596491	spontaneous
1815	VISl	-0.7982456140350876	spontaneous
1816	VISl	-0.5368421052631579	spontaneous
1817	VISl	0.7228070175438598	spontaneous
1824	VISl	0.6035087719298246	spontaneous
1826	VISl	0.687719298245614	spontaneous
1827	VISl	0.7175438596491229	spontaneous
1828	VISl	0.5701754385964912	spontaneous
1829	VISl	0.5140350877192983	spontaneous
1831	VISl	0.47017543859649114	spontaneous
1835	VISl	-0.6140350877192983	spontaneous
1836	VISl	0.6649122807017543	spontaneous
1839	VISl	0.5982456140350877	spontaneous
1840	VISl	-0.46315789473684205	spontaneous
1843	VISl	0.7736842105263159	spontaneous
1844	VISl	0.8157894736842105	spontaneous
1845	VISl	-0.7684210526315789	spontaneous
1846	VISl	0.5754385964912281	spontaneous
1848	VISl	-0.4859649122807017	spontaneous
1849	VISl	0.6403508771929824	spontaneous
1850	VISl	0.7105263157894737	spontaneous
1852	VISl	0.7894736842105263	spontaneous
1854	VISl	0.6824561403508772	spontaneous
1855	VISl	-0.7403508771929824	spontaneous
1857	VISl	0.45964912280701753	spontaneous
1860	VISl	0.7719298245614035	spontaneous
1862	VISl	0.6192982456140351	spontaneous
1864	VISl	0.6859649122807018	spontaneous
1867	VISl	0.6491228070175438	spontaneous
1868	VISl	0.5017543859649122	spontaneous
1872	VISl	-0.8228070175438595	spontaneous
1879	VISl	0.47719298245614034	spontaneous
1880	VISl	0.6701754385964912	spontaneous
1883	VISl	0.6175438596491227	spontaneous
1885	VISl	-0.5368421052631579	spontaneous
1886	VISl	0.46842105263157896	spontaneous
1888	VISl	-0.7280701754385965	spontaneous
1889	VISl	-0.6140350877192983	spontaneous
1890	VISl	0.46140350877192987	spontaneous
1893	VISl	0.6543859649122807	spontaneous
1896	VISl	0.531578947368421	spontaneous
1898	VISl	-0.9228070175438597	spontaneous
1901	VISl	0.49473684210526314	spontaneous
1902	VISl	0.5491228070175439	spontaneous
1903	VISl	0.8649122807017543	spontaneous
1904	VISl	0.7210526315789473	spontaneous
1905	VISl	-0.8210526315789475	spontaneous
1906	VISl	0.519298245614035	spontaneous
1907	VISl	0.6315789473684211	spontaneous
1908	VISl	-0.6105263157894737	spontaneous
1909	VISl	-0.7719298245614035	spontaneous
1912	VISl	0.6350877192982456	spontaneous
1913	VISl	-0.763157894736842	spontaneous
1915	VISl	0.8596491228070176	spontaneous
1916	VISl	-0.9052631578947368	spontaneous
1918	VISl	-0.7157894736842104	spontaneous
1920	VISl	-0.5350877192982456	spontaneous
1921	VISl	0.5771929824561403	spontaneous
1922	VISl	0.5456140350877193	spontaneous
1924	VISl	0.9508771929824561	spontaneous
1926	VISl	-0.6912280701754386	spontaneous
1928	VISl	-0.5333333333333333	spontaneous
1931	VISl	-0.5543859649122806	spontaneous
1932	VISl	-0.512280701754386	spontaneous
1933	VISl	0.6947368421052632	spontaneous
1935	VISl	0.5824561403508772	spontaneous
1939	VISl	-0.7385964912280703	spontaneous
1942	VISl	0.5175438596491229	spontaneous
1943	VISl	0.6859649122807018	spontaneous
1944	VISl	0.7	spontaneous
1947	VISl	-0.8140350877192982	spontaneous
1949	VISl	0.8087719298245614	spontaneous
1950	VISl	0.6684210526315789	spontaneous
1951	VISl	0.8754385964912281	spontaneous
1952	VISl	0.8035087719298245	spontaneous
1953	VISl	0.4789473684210526	spontaneous
1954	VISl	0.5421052631578946	spontaneous
1959	VISl	0.7157894736842104	spontaneous
1961	VISl	0.47017543859649114	spontaneous
1962	VISl	0.5	spontaneous
1965	VISl	0.7175438596491229	spontaneous
1967	VISl	0.5	spontaneous
1969	VISl	0.5157894736842105	spontaneous
1973	VISl	0.8175438596491227	spontaneous
1975	VISl	0.6526315789473683	spontaneous
1977	VISl	-0.6070175438596491	spontaneous
1978	VISl	0.9035087719298246	spontaneous
1979	VISl	-0.6087719298245614	spontaneous
1981	VISl	-0.6210526315789473	spontaneous
1983	VISl	-0.8070175438596491	spontaneous
1985	VISl	-0.5263157894736842	spontaneous
1986	VISl	-0.956140350877193	spontaneous
1989	VISl	0.9421052631578948	spontaneous
1990	VISl	-0.6964912280701754	spontaneous
1994	VISl	-0.9210526315789472	spontaneous
1995	VISl	0.4789473684210526	spontaneous
1996	VISl	0.9315789473684211	spontaneous
1997	VISl	0.47543859649122805	spontaneous
1998	VISl	0.4736842105263158	spontaneous
1999	VISl	-0.46842105263157896	spontaneous
2000	VISl	0.9175438596491228	spontaneous
2002	VISl	-0.7701754385964912	spontaneous
2003	VISl	0.7333333333333334	spontaneous
2004	VISl	-0.9596491228070174	spontaneous
2005	VISl	0.5035087719298245	spontaneous
2007	VISl	-0.487719298245614	spontaneous
2008	VISl	-0.8842105263157896	spontaneous
2009	VISl	-0.9596491228070174	spontaneous
2012	VISl	-0.5631578947368421	spontaneous
2013	VISl	-0.6210526315789473	spontaneous
2014	VISl	0.9052631578947368	spontaneous
2015	VISl	-0.7894736842105263	spontaneous
2017	VISl	-0.7894736842105263	spontaneous
2018	VISl	-0.6210526315789473	spontaneous
2019	VISl	-0.7508771929824561	spontaneous
2020	VISl	-0.4719298245614035	spontaneous
2021	VISl	-0.863157894736842	spontaneous
2022	VISl	-0.8578947368421052	spontaneous
2023	VISl	-0.7789473684210525	spontaneous
2025	VISl	-0.9070175438596491	spontaneous
2026	VISl	0.7087719298245614	spontaneous
2027	VISl	-0.5877192982456141	spontaneous
2028	VISl	-0.7140350877192982	spontaneous
2029	VISl	-0.5368421052631579	spontaneous
2030	VISl	-0.7140350877192982	spontaneous
2033	VISl	0.7280701754385965	spontaneous
2034	VISl	-0.48245614035087714	spontaneous
2035	VISl	0.5964912280701754	spontaneous
2037	VISl	-0.6456140350877193	spontaneous
2038	VISl	0.7403508771929824	spontaneous
2040	VISl	-0.9298245614035087	spontaneous
2041	VISl	0.9298245614035087	spontaneous
2042	VISl	0.8280701754385964	spontaneous
2043	VISl	-0.7929824561403509	spontaneous
2045	VISl	0.9403508771929823	spontaneous
2047	VISl	0.8508771929824561	spontaneous
2048	VISl	0.943859649122807	spontaneous
2050	VISl	0.9122807017543859	spontaneous
2053	VISl	0.4912280701754386	spontaneous
2054	VISl	0.5649122807017544	spontaneous
2055	VISl	-0.7421052631578948	spontaneous
2057	VISl	-0.8157894736842105	spontaneous
2060	VISl	-0.8859649122807017	spontaneous
2062	VISl	0.7087719298245614	spontaneous
2065	VISl	0.7228070175438598	spontaneous
2067	VISl	-0.6736842105263158	spontaneous
2068	VISl	-0.8350877192982457	spontaneous
2069	VISl	-0.9473684210526316	spontaneous
2071	VISl	0.7403508771929824	spontaneous
2072	VISl	-0.6859649122807018	spontaneous
2073	VISl	-0.9315789473684211	spontaneous
2075	VISl	-0.8315789473684211	spontaneous
2076	VISl	-0.46842105263157896	spontaneous
2077	VISl	-0.9456140350877192	spontaneous
2078	VISl	0.5596491228070175	spontaneous
2081	VISl	0.6438596491228071	spontaneous
2082	VISl	-0.8736842105263157	spontaneous
2083	VISl	-0.8701754385964912	spontaneous
2084	VISl	-0.756140350877193	spontaneous
2085	VISl	-0.4842105263157894	spontaneous
2086	VISl	-0.9578947368421052	spontaneous
2087	VISl	-0.9105263157894736	spontaneous
2092	VISl	-0.736842105263158	spontaneous
2094	VISl	-0.7245614035087719	spontaneous
2095	VISl	-0.787719298245614	spontaneous
2096	VISl	0.519298245614035	spontaneous
2098	VISl	0.9298245614035087	spontaneous
2099	VISl	-0.4736842105263158	spontaneous
2101	VISl	-0.7491228070175439	spontaneous
2102	VISl	0.8456140350877193	spontaneous
2104	VISl	-0.612280701754386	spontaneous
2107	VISl	0.6210526315789473	spontaneous
2108	VISl	0.743859649122807	spontaneous
2110	VISl	0.5526315789473685	spontaneous
2111	VISl	0.9210526315789472	spontaneous
2112	VISl	-0.6210526315789473	spontaneous
2113	VISl	-0.8035087719298245	spontaneous
2114	VISl	0.8596491228070176	spontaneous
2115	VISl	0.4736842105263158	spontaneous
2118	VISl	0.843859649122807	spontaneous
2119	VISl	0.956140350877193	spontaneous
2120	VISl	-0.819298245614035	spontaneous
2121	VISl	0.5666666666666667	spontaneous
2123	VISl	-0.8666666666666666	spontaneous
2124	VISl	-0.7947368421052632	spontaneous
2126	VISl	-0.8526315789473684	spontaneous
2129	VISl	0.7684210526315789	spontaneous
2131	VISl	-0.8210526315789475	stimulus
2132	VISl	-0.9140350877192982	stimulus
2133	VISl	0.4859649122807017	stimulus
2134	VISl	0.9280701754385964	stimulus
2135	VISl	-0.7070175438596492	stimulus
2136	VISl	0.8859649122807017	stimulus
2137	VISl	0.9456140350877192	stimulus
2138	VISl	0.9491228070175438	stimulus
2139	VISl	0.9350877192982456	stimulus
2140	VISl	0.8964912280701753	stimulus
2141	VISl	-0.8315789473684211	stimulus
2142	VISl	-0.7929824561403509	stimulus
2143	VISl	0.956140350877193	stimulus
2144	VISl	0.987719298245614	stimulus
2145	VISl	-0.9228070175438597	stimulus
2146	VISl	-0.4807017543859649	stimulus
2147	VISl	-0.8456140350877193	stimulus
2149	VISl	-0.9228070175438597	stimulus
2150	VISl	-0.6017543859649123	stimulus
2151	VISl	-0.943859649122807	stimulus
2155	VISl	-0.6754385964912282	stimulus
2156	VISl	-0.8473684210526315	stimulus
2157	VISl	-0.6859649122807018	stimulus
2159	VISl	-0.9333333333333333	stimulus
2160	VISl	-0.5789473684210525	stimulus
2162	VISl	-0.7894736842105263	stimulus
2164	VISl	0.7350877192982455	stimulus
2165	VISl	0.9403508771929823	stimulus
2170	VISl	-0.719298245614035	stimulus
2171	VISl	-0.5087719298245614	stimulus
2172	VISl	0.9929824561403509	stimulus
2175	VISl	0.8526315789473684	stimulus
2176	VISl	0.8701754385964912	stimulus
2178	VISl	-0.7842105263157895	stimulus
2179	VISl	0.9421052631578948	stimulus
2180	VISl	-0.843859649122807	stimulus
2186	VISl	0.887719298245614	stimulus
2187	VISl	0.819298245614035	stimulus
2188	VISl	-0.7929824561403509	stimulus
2190	VISl	0.7280701754385965	stimulus
2191	VISl	-0.6982456140350877	stimulus
2193	VISl	0.6140350877192983	stimulus
2194	VISl	-0.8596491228070176	stimulus
2197	VISl	-0.6666666666666666	stimulus
2199	VISl	-0.8421052631578947	stimulus
2200	VISl	-0.5947368421052631	stimulus
2201	VISl	-0.6368421052631579	stimulus
2202	VISl	-0.5771929824561403	stimulus
2203	VISl	-0.8105263157894737	stimulus
2205	VISl	0.8789473684210527	stimulus
2206	VISl	0.8017543859649122	stimulus
2207	VISl	-0.5859649122807017	stimulus
2208	VISl	-0.6210526315789473	stimulus
2209	VISl	-0.9350877192982456	stimulus
2211	VISl	0.5543859649122806	stimulus
2212	VISl	0.6157894736842106	stimulus
2213	VISl	-0.8368421052631579	stimulus
2214	VISl	0.7210526315789473	stimulus
2215	VISl	-0.5929824561403508	stimulus
2217	VISl	-0.46140350877192987	stimulus
2218	VISl	-0.8807017543859648	stimulus
2219	VISl	0.9403508771929823	stimulus
2220	VISl	0.7087719298245614	stimulus
2221	VISl	-0.8263157894736841	stimulus
2224	VISl	-0.6210526315789473	stimulus
2225	VISl	-0.843859649122807	stimulus
2227	VISl	0.6649122807017543	stimulus
2228	VISl	0.6192982456140351	stimulus
2229	VISl	-0.9210526315789472	stimulus
2230	VISl	-0.7298245614035088	stimulus
2231	VISl	0.6894736842105263	stimulus
2232	VISl	-0.7736842105263159	stimulus
2234	VISl	-0.8403508771929825	stimulus
2235	VISl	-0.6771929824561403	stimulus
2237	VISl	-0.8649122807017543	stimulus
2238	VISl	0.9140350877192982	stimulus
2240	VISl	0.9245614035087718	stimulus
2242	VISl	-0.856140350877193	stimulus
2244	VISl	-0.787719298245614	stimulus
2246	VISl	0.9508771929824561	stimulus
2247	VISl	-0.8526315789473684	stimulus
2248	VISl	-0.6175438596491227	stimulus
2250	VISl	0.5105263157894736	stimulus
2251	VISl	0.5298245614035089	stimulus
2252	VISl	0.6385964912280702	stimulus
2253	VISl	-0.5070175438596491	stimulus
2254	VISl	-0.6929824561403508	stimulus
2256	VISl	-0.9175438596491228	stimulus
2257	VISl	-0.6929824561403508	stimulus
2258	VISl	-0.7473684210526316	stimulus
2259	VISl	-0.46842105263157896	stimulus
2260	VISl	0.7	stimulus
2261	VISl	-0.6175438596491227	stimulus
2262	VISl	-0.8315789473684211	stimulus
2263	VISl	0.5052631578947369	stimulus
2265	VISl	-0.8052631578947368	stimulus
2266	VISl	-0.8684210526315789	stimulus
2269	VISl	-0.8842105263157896	stimulus
2271	VISl	0.7298245614035088	stimulus
2272	VISl	0.9771929824561404	stimulus
2274	VISl	-0.787719298245614	stimulus
2275	VISl	-0.9280701754385964	stimulus
2276	VISl	-0.8052631578947368	stimulus
2277	VISl	0.8947368421052632	stimulus
2278	VISl	0.9421052631578948	stimulus
2279	VISl	0.8736842105263157	stimulus
2280	VISl	-0.6578947368421053	stimulus
2282	VISl	-0.8228070175438595	stimulus
2283	VISl	-0.9596491228070174	stimulus
2284	VISl	0.8526315789473684	stimulus
2285	VISl	-0.8052631578947368	stimulus
2286	VISl	0.5350877192982456	stimulus
2287	VISl	0.9298245614035087	stimulus
2288	VISl	-0.6210526315789473	stimulus
2289	VISl	-0.48245614035087714	stimulus
2290	VISl	-0.6701754385964912	stimulus
2294	VISl	0.5210526315789473	stimulus
2295	VISl	0.8701754385964912	stimulus
2298	VISl	-0.7508771929824561	stimulus
2299	VISl	-0.7842105263157895	stimulus
2301	VISl	0.8666666666666666	stimulus
2302	VISl	0.9210526315789472	stimulus
2303	VISl	0.7052631578947368	stimulus
2304	VISl	0.5017543859649122	stimulus
2305	VISl	0.9526315789473684	stimulus
2306	VISl	-0.8017543859649122	stimulus
2307	VISl	0.4964912280701754	stimulus
2308	VISl	0.6631578947368422	stimulus
2309	VISl	-0.882456140350877	stimulus
2310	VISl	0.9333333333333333	stimulus
2311	VISl	-0.9508771929824561	stimulus
2312	VISl	0.6491228070175438	stimulus
2316	VISl	-0.9508771929824561	stimulus
2317	VISl	-0.9385964912280702	stimulus
2318	VISl	-0.6210526315789473	stimulus
2319	VISl	-0.9140350877192982	stimulus
2320	VISl	-0.780701754385965	stimulus
2322	VISl	0.9315789473684211	stimulus
2323	VISl	0.7526315789473684	stimulus
2324	VISl	-0.7473684210526316	stimulus
2326	VISl	-0.8578947368421052	stimulus
2328	VISl	-0.819298245614035	stimulus
2329	VISl	0.8263157894736841	stimulus
2331	VISl	0.7087719298245614	stimulus
2332	VISl	0.763157894736842	stimulus
2333	VISl	0.48245614035087714	stimulus
2334	VISl	-0.9526315789473684	stimulus
2335	VISl	0.543859649122807	stimulus
2338	VISl	-0.5859649122807017	stimulus
2339	VISl	-0.9719298245614034	stimulus
2341	VISl	-0.5842105263157895	stimulus
2342	VISl	-0.9649122807017543	stimulus
2343	VISl	-0.6631578947368422	stimulus
2345	VISl	-0.8701754385964912	stimulus
2346	VISl	0.5754385964912281	stimulus
2348	VISl	0.9491228070175438	stimulus
2349	VISl	0.9263157894736841	stimulus
2350	VISl	0.9684210526315788	stimulus
2351	VISl	-0.46315789473684205	stimulus
2352	VISl	-0.5859649122807017	stimulus
2353	VISl	-0.9140350877192982	stimulus
2354	VISl	-0.7473684210526316	stimulus
2355	VISl	0.5701754385964912	stimulus
2357	VISl	0.9087719298245613	stimulus
2358	VISl	-0.6947368421052632	stimulus
2359	VISl	0.9333333333333333	stimulus
2360	VISl	0.7245614035087719	stimulus
2361	VISl	-0.9	stimulus
2363	VISl	-0.8280701754385964	stimulus
2364	VISl	0.6017543859649123	stimulus
2367	VISl	0.6789473684210526	stimulus
2368	VISl	-0.6157894736842106	stimulus
2370	VISl	0.6245614035087719	stimulus
2371	VISl	-0.8140350877192982	stimulus
2373	VISl	-0.9385964912280702	stimulus
2374	VISl	0.5	stimulus
2375	VISl	-0.8052631578947368	stimulus
2376	VISl	-0.7350877192982455	stimulus
2377	VISl	0.5385964912280702	stimulus
2378	VISl	0.8368421052631579	stimulus
2379	VISl	-0.5473684210526315	stimulus
2380	VISl	0.9403508771929823	stimulus
2381	VISl	0.9701754385964911	stimulus
2382	VISl	-0.743859649122807	stimulus
2383	VISl	0.6315789473684211	stimulus
2384	VISl	-0.987719298245614	stimulus
2385	VISl	0.7614035087719299	stimulus
2386	VISl	-0.4666666666666667	stimulus
2388	VISl	0.6333333333333333	stimulus
2390	VISl	-0.819298245614035	stimulus
2392	VISl	-0.556140350877193	stimulus
2393	VISl	-0.5578947368421052	stimulus
2394	VISl	0.6543859649122807	stimulus
2395	VISl	0.8982456140350877	stimulus
2396	VISl	0.7456140350877193	stimulus
2397	VISl	-0.8017543859649122	stimulus
2398	VISl	0.9087719298245613	stimulus
2399	VISl	0.543859649122807	stimulus
2401	VISl	0.8754385964912281	stimulus
2402	VISl	-0.8912280701754386	stimulus
2403	VISl	-0.6614035087719298	stimulus
2404	VISl	-0.9719298245614034	stimulus
2405	VISl	0.8035087719298245	stimulus
2406	VISl	0.863157894736842	stimulus
2408	VISl	0.6842105263157895	stimulus
2409	VISl	-0.7596491228070175	stimulus
2410	VISl	0.7789473684210525	stimulus
2411	VISl	-0.9631578947368421	stimulus
2412	VISl	0.4859649122807017	stimulus
2413	VISl	-0.83859649122807	stimulus
2414	VISl	0.6368421052631579	stimulus
2417	VISl	-0.7175438596491229	stimulus
2421	VISl	0.6666666666666666	stimulus
2422	VISl	0.7912280701754386	stimulus
2423	VISl	0.9035087719298246	stimulus
2426	VISl	0.7052631578947368	stimulus
2428	VISl	-0.9789473684210527	stimulus
2430	VISl	-0.6754385964912282	stimulus
2431	VISl	0.48245614035087714	stimulus
2432	VISl	0.5	stimulus
2434	VISl	0.8947368421052632	stimulus
2435	VISl	0.8421052631578947	stimulus
2437	VISl	0.9263157894736841	stimulus
2438	VISl	-0.7859649122807018	stimulus
2441	VISl	-0.7087719298245614	stimulus
2442	VISl	-0.9315789473684211	stimulus
2444	VISl	0.7789473684210525	stimulus
2447	VISl	-0.9368421052631579	stimulus
2448	VISl	-0.743859649122807	stimulus
2449	VISl	0.6456140350877193	stimulus
2450	VISl	-0.6789473684210526	stimulus
2451	VISl	0.9263157894736841	stimulus
2452	VISl	0.9140350877192982	stimulus
2453	VISl	0.9052631578947368	stimulus
2454	VISl	0.9	stimulus
2455	VISl	-0.9491228070175438	stimulus
2456	VISl	0.8368421052631579	stimulus
2457	VISl	0.9228070175438597	stimulus
2458	VISl	0.8596491228070176	stimulus
2459	VISl	-0.9157894736842105	stimulus
2460	VISl	-0.7929824561403509	stimulus
2464	VISl	0.7508771929824561	stimulus
2465	VISl	-0.5982456140350877	stimulus
2466	VISl	-0.9035087719298246	stimulus
2468	VISl	0.9210526315789472	stimulus
2469	VISl	-0.780701754385965	stimulus
2470	VISl	0.9368421052631579	stimulus
2471	VISl	-0.7315789473684211	stimulus
2472	VISl	0.9228070175438597	stimulus
2473	VISl	0.6982456140350877	stimulus
2475	VISl	0.9157894736842105	stimulus
2476	VISl	0.6491228070175438	stimulus
2477	VISl	0.743859649122807	stimulus
2478	VISl	0.8842105263157896	stimulus
2480	VISl	-0.9140350877192982	stimulus
2482	VISl	0.8894736842105263	stimulus
2483	VISl	-0.7070175438596492	stimulus
2486	VISl	0.6070175438596491	stimulus
2487	VISl	0.4929824561403509	stimulus
2488	VISl	0.9280701754385964	stimulus
2490	VISl	0.8947368421052632	stimulus
2491	VISl	-0.6982456140350877	stimulus
2494	VISl	0.7666666666666666	stimulus
2495	VISl	-0.7789473684210525	stimulus
2496	VISl	0.6982456140350877	stimulus
2497	VISl	-0.8157894736842105	stimulus
2499	VISl	0.8684210526315789	stimulus
2503	VISl	-0.780701754385965	stimulus
2504	VISl	0.9350877192982456	stimulus
2505	VISl	-0.5456140350877193	stimulus
2509	VISl	0.8122807017543859	stimulus
2513	VISl	0.736842105263158	stimulus
2514	VISl	0.8964912280701753	stimulus
2515	VISl	-0.8087719298245614	stimulus
2516	VISl	-0.9087719298245613	stimulus
2518	VISl	0.5824561403508772	stimulus
2519	VISl	-0.7333333333333334	stimulus
2520	VISl	-0.9298245614035087	stimulus
2522	VISl	0.6280701754385966	stimulus
2523	VISl	0.8508771929824561	stimulus
2525	VISl	-0.6789473684210526	stimulus
2526	VISl	-0.6526315789473683	stimulus
2527	VISl	0.8087719298245614	stimulus
2528	VISl	-0.882456140350877	stimulus
2529	VISl	-0.4807017543859649	stimulus
2530	VISl	0.687719298245614	stimulus
2531	VISl	0.6842105263157895	stimulus
2534	VISl	-0.7596491228070175	stimulus
2535	VISl	-0.8543859649122807	stimulus
2538	VISl	-0.7684210526315789	stimulus
2540	VISl	0.8421052631578947	stimulus
2541	VISl	0.8175438596491227	stimulus
2543	VISl	0.6596491228070176	stimulus
2544	VISl	0.9473684210526316	stimulus
2545	VISl	0.9491228070175438	stimulus
2546	VISl	-0.5140350877192983	stimulus
2547	VISl	0.787719298245614	stimulus
2548	VISl	0.7578947368421053	stimulus
2549	VISl	-0.46842105263157896	stimulus
2550	VISl	0.5877192982456141	stimulus
2552	VISl	0.7035087719298245	stimulus
2553	VISl	-0.8701754385964912	stimulus
2554	VISl	0.6333333333333333	stimulus
2555	VISl	-0.7245614035087719	stimulus
2556	VISl	0.8736842105263157	stimulus
2557	VISl	0.5157894736842105	stimulus
2561	VISl	0.7017543859649124	stimulus
2562	VISl	-0.5070175438596491	stimulus
2563	VISl	-0.6912280701754386	stimulus
2567	VISl	0.9017543859649122	stimulus
2568	VISl	-0.6912280701754386	stimulus
2569	VISl	0.4736842105263158	stimulus
2572	VISl	0.8456140350877193	stimulus
2576	VISl	0.6192982456140351	stimulus
2580	VISl	-0.5982456140350877	stimulus
2581	VISl	0.6754385964912282	stimulus
2582	VISl	0.8035087719298245	stimulus
2583	VISl	0.5368421052631579	stimulus
2585	VISl	-0.47017543859649114	stimulus
2586	VISl	-0.9	stimulus
2590	VISl	0.8526315789473684	stimulus
2592	VISl	0.6982456140350877	stimulus
2593	VISl	0.8122807017543859	stimulus
2594	VISl	0.7245614035087719	stimulus
2595	VISl	-0.6947368421052632	stimulus
2599	VISl	0.8614035087719297	stimulus
2601	VISl	0.7666666666666666	stimulus
2605	VISl	0.4842105263157894	stimulus
2608	VISl	0.48947368421052634	stimulus
2609	VISl	0.8842105263157896	stimulus
2611	VISl	0.8228070175438595	stimulus
2612	VISl	-0.8736842105263157	stimulus
2614	VISl	0.9210526315789472	stimulus
2615	VISl	0.7280701754385965	stimulus
2616	VISl	-0.7543859649122807	stimulus
2618	VISl	0.543859649122807	stimulus
2619	VISl	0.887719298245614	stimulus
2620	VISl	0.7982456140350876	stimulus
2623	VISl	0.9456140350877192	stimulus
2625	VISl	-0.8649122807017543	stimulus
2628	VISl	-0.7105263157894737	stimulus
2630	VISl	-0.956140350877193	stimulus
2631	VISl	-0.6315789473684211	stimulus
2636	VISl	0.5456140350877193	stimulus
2637	VISl	-0.7982456140350876	stimulus
2638	VISl	0.6526315789473683	stimulus
2639	VISl	0.7596491228070175	stimulus
2640	VISl	0.6508771929824562	stimulus
2642	VISl	-0.8771929824561402	stimulus
2646	VISl	0.9298245614035087	stimulus
2647	VISl	-0.487719298245614	stimulus
2649	VISl	-0.8228070175438595	stimulus
2650	VISl	0.6859649122807018	stimulus
2651	VISl	0.6350877192982456	stimulus
2652	VISl	0.8807017543859648	stimulus
2654	VISl	-0.6649122807017543	stimulus
2656	VISl	-0.8210526315789475	stimulus
2657	VISl	-0.8719298245614034	stimulus
2660	VISl	-0.780701754385965	stimulus
2661	VISl	0.5210526315789473	stimulus
2662	VISl	-0.8596491228070176	stimulus
2663	VISl	-0.719298245614035	stimulus
2665	VISl	0.7473684210526316	stimulus
2666	VISl	0.46842105263157896	stimulus
2668	VISl	0.531578947368421	stimulus
2669	VISl	-0.7526315789473684	stimulus
2670	VISl	-0.6157894736842106	stimulus
2673	VISl	-0.8912280701754386	stimulus
2674	VISl	0.5824561403508772	stimulus
2678	VISl	0.6192982456140351	stimulus
2679	VISl	-0.5105263157894736	stimulus
2680	VISl	-0.9508771929824561	stimulus
2681	VISl	0.7298245614035088	stimulus
2683	VISl	-0.6333333333333333	stimulus
2684	VISl	0.7824561403508771	stimulus
2685	VISl	0.5421052631578946	stimulus
2688	VISl	-0.9122807017543859	stimulus
2693	VISl	-0.7578947368421053	stimulus
2694	VISl	0.9614035087719298	stimulus
2695	VISl	0.8508771929824561	stimulus
2696	VISl	0.5947368421052631	stimulus
2698	VISl	0.5877192982456141	stimulus
2699	VISl	-0.7543859649122807	stimulus
2701	VISl	-0.7736842105263159	stimulus
2703	VISl	0.5789473684210525	stimulus
2704	VISl	0.6929824561403508	stimulus
2709	VISl	0.7526315789473684	stimulus
2710	VISl	0.956140350877193	stimulus
2711	VISl	0.8473684210526315	stimulus
2712	VISl	-0.5508771929824561	stimulus
2715	VISl	0.5403508771929825	stimulus
2716	VISl	0.5087719298245614	stimulus
2717	VISl	-0.7649122807017543	stimulus
2718	VISl	0.9368421052631579	stimulus
2720	VISl	0.6403508771929824	stimulus
2721	VISl	0.8298245614035088	stimulus
2723	VISl	0.9543859649122807	stimulus
2725	VISl	0.8614035087719297	stimulus
2726	VISl	0.9596491228070174	stimulus
2727	VISl	-0.6070175438596491	stimulus
2728	VISl	0.8298245614035088	stimulus
2729	VISl	0.612280701754386	stimulus
2730	VISl	-0.7701754385964912	stimulus
2733	VISl	-0.7964912280701755	stimulus
2735	VISl	0.6157894736842106	stimulus
2736	VISl	0.9333333333333333	stimulus
2738	VISl	-0.9228070175438597	stimulus
2739	VISl	-0.975438596491228	stimulus
2740	VISl	0.8157894736842105	stimulus
2741	VISl	0.8719298245614034	stimulus
2742	VISl	0.7228070175438598	stimulus
2744	VISl	0.9403508771929823	stimulus
2745	VISl	0.45964912280701753	stimulus
2747	VISl	-0.47017543859649114	stimulus
2750	VISl	-0.6596491228070176	stimulus
2752	VISl	-0.7315789473684211	stimulus
2755	VISl	-0.5	stimulus
2763	VISl	-0.8368421052631579	stimulus
2764	VISl	-0.4859649122807017	stimulus
2765	VISl	0.6263157894736843	stimulus
2767	VISl	0.8368421052631579	stimulus
2768	VISl	-0.9578947368421052	stimulus
2769	VISl	0.46315789473684205	stimulus
2774	VISl	-0.9385964912280702	stimulus
2777	VISl	-0.6596491228070176	stimulus
2780	VISl	0.7175438596491229	stimulus
2781	VISl	-0.9087719298245613	stimulus
2782	VISl	0.47543859649122805	stimulus
2783	VISl	0.6912280701754386	stimulus
2785	VISl	0.46842105263157896	stimulus
2787	VISl	-0.7035087719298245	stimulus
2788	VISl	-0.6228070175438596	stimulus
2789	VISl	-0.9526315789473684	stimulus
2790	VISl	-0.6263157894736843	stimulus
2795	VISl	0.7982456140350876	stimulus
2796	VISl	0.9175438596491228	stimulus
2798	VISl	0.8771929824561402	stimulus
2800	VISl	-0.7140350877192982	stimulus
2804	VISl	0.8333333333333334	stimulus
2806	VISl	-0.5631578947368421	stimulus
2807	VISl	0.45614035087719296	stimulus
2809	VISl	0.5771929824561403	stimulus
2810	VISl	0.756140350877193	stimulus
2811	VISl	0.9596491228070174	stimulus
2812	VISl	0.763157894736842	stimulus
2815	VISl	0.4719298245614035	stimulus
2816	VISl	0.512280701754386	stimulus
2817	VISl	-0.6368421052631579	stimulus
2818	VISl	0.9245614035087718	stimulus
2819	VISl	-0.5	stimulus
2820	VISl	-0.819298245614035	stimulus
2821	VISl	0.5228070175438596	stimulus
2822	VISl	0.7912280701754386	stimulus
2824	VISl	0.7947368421052632	stimulus
2826	VISl	-0.5263157894736842	stimulus
2827	VISl	0.6105263157894737	stimulus
2828	VISl	0.6070175438596491	stimulus
2829	VISl	0.780701754385965	stimulus
2830	VISl	-0.8543859649122807	stimulus
2831	VISl	-0.9210526315789472	stimulus
2833	VISl	-0.5228070175438596	stimulus
2835	VISl	0.6368421052631579	stimulus
2836	VISl	0.780701754385965	stimulus
2837	VISl	0.9298245614035087	stimulus
2838	VISl	-0.9403508771929823	stimulus
2840	VISl	0.7473684210526316	stimulus
2841	VISl	0.7929824561403509	stimulus
2842	VISl	-0.956140350877193	stimulus
2843	VISl	0.8842105263157896	stimulus
2845	VISl	-0.8947368421052632	stimulus
2846	VISl	0.7894736842105263	stimulus
2847	VISl	0.7754385964912281	stimulus
2849	VISl	0.6315789473684211	stimulus
2850	VISl	0.7017543859649124	stimulus
2851	VISl	0.6421052631578947	stimulus
2852	VISl	-0.7859649122807018	stimulus
2853	VISl	0.5947368421052631	stimulus
2854	VISl	0.8245614035087718	stimulus
2855	VISl	0.6228070175438596	stimulus
2856	VISl	0.7912280701754386	stimulus
2857	VISl	0.8298245614035088	stimulus
2858	VISl	0.4807017543859649	stimulus
2859	VISl	0.6491228070175438	stimulus
2860	VISl	0.5684210526315789	stimulus
2861	VISl	0.5526315789473685	stimulus
2862	VISl	-0.719298245614035	stimulus
2863	VISl	-0.856140350877193	stimulus
2864	VISl	-0.6649122807017543	stimulus
2865	VISl	0.712280701754386	stimulus
2868	VISl	-0.6333333333333333	stimulus
2871	VISl	-0.8982456140350877	stimulus
2873	VISl	0.8333333333333334	stimulus
2874	VISl	0.6403508771929824	stimulus
2875	VISl	-0.6350877192982456	stimulus
2876	VISl	-0.8649122807017543	stimulus
2877	VISl	0.7070175438596492	stimulus
2879	VISl	0.5982456140350877	stimulus
2882	VISl	0.7982456140350876	stimulus
2883	VISl	-0.5684210526315789	stimulus
2884	VISl	-0.856140350877193	stimulus
2886	VISl	0.8473684210526315	stimulus
2888	VISl	-0.524561403508772	stimulus
2889	VISl	-0.8473684210526315	stimulus
2892	VISl	-0.7105263157894737	stimulus
2896	VISl	0.5631578947368421	stimulus
2897	VISl	0.6824561403508772	stimulus
2898	VISl	-0.5280701754385965	stimulus
2901	VISl	0.7982456140350876	stimulus
2903	VISl	-0.9614035087719298	stimulus
2906	VISl	0.7052631578947368	stimulus
2907	VISl	0.8473684210526315	stimulus
2908	VISl	0.46842105263157896	stimulus
2909	VISl	-0.512280701754386	stimulus
2910	VISl	-0.8368421052631579	stimulus
2911	VISl	-0.9649122807017543	stimulus
2914	VISl	-0.9228070175438597	stimulus
2917	VISl	-0.46491228070175433	stimulus
2918	VISl	0.6140350877192983	stimulus
2919	VISl	0.6701754385964912	stimulus
2923	VISl	0.6719298245614035	stimulus
2928	VISl	0.8228070175438595	stimulus
2929	VISl	-0.8228070175438595	stimulus
2931	VISl	0.5754385964912281	stimulus
2936	VISl	0.612280701754386	stimulus
2937	VISl	-0.9192982456140351	stimulus
2938	VISl	-0.7298245614035088	stimulus
2939	VISl	0.8052631578947368	stimulus
2940	VISl	0.5596491228070175	stimulus
2941	VISl	-0.8596491228070176	stimulus
2942	VISl	0.856140350877193	stimulus
2944	VISl	0.9140350877192982	stimulus
2947	VISl	0.6649122807017543	stimulus
2948	VISl	0.8263157894736841	stimulus
2951	VISl	-0.5754385964912281	stimulus
2952	VISl	0.6982456140350877	stimulus
2953	VISl	-0.8859649122807017	stimulus
2955	VISl	0.47017543859649114	stimulus
2956	VISl	-0.8771929824561402	stimulus
2957	VISl	-0.8263157894736841	stimulus
2960	VISl	0.7175438596491229	stimulus
2964	VISl	0.7491228070175439	stimulus
2968	VISl	-0.4912280701754386	stimulus
2969	VISl	-0.6192982456140351	stimulus
2970	VISl	0.8140350877192982	stimulus
2971	VISl	-0.6807017543859648	stimulus
2975	VISl	0.6543859649122807	stimulus
2978	VISl	-0.9035087719298246	stimulus
2980	VISl	0.7701754385964912	stimulus
2981	VISl	-0.6456140350877193	stimulus
2982	VISl	0.8298245614035088	stimulus
2983	VISl	0.856140350877193	stimulus
2985	VISl	0.5403508771929825	stimulus
2987	VISl	0.7964912280701755	stimulus
2990	VISl	0.6614035087719298	stimulus
2992	VISl	-0.9333333333333333	stimulus
2994	VISl	0.5842105263157895	stimulus
2996	VISl	0.6210526315789473	stimulus
2998	VISl	-0.7105263157894737	stimulus
3002	VISl	0.8456140350877193	stimulus
3004	VISl	-0.5508771929824561	stimulus
3007	VISl	-0.48947368421052634	stimulus
3010	VISl	-0.5912280701754385	stimulus
3011	VISl	-0.9298245614035087	stimulus
3012	VISl	-0.9175438596491228	stimulus
3013	VISl	0.4842105263157894	stimulus
3015	VISl	0.843859649122807	stimulus
3020	VISl	-0.6368421052631579	stimulus
3026	VISl	0.6543859649122807	stimulus
3028	VISl	0.8736842105263157	stimulus
3030	VISl	0.819298245614035	stimulus
3031	VISl	-0.7614035087719299	stimulus
3033	VISl	0.7649122807017543	stimulus
3035	VISl	0.980701754385965	stimulus
3036	VISl	0.9736842105263157	stimulus
3037	VISl	-0.6017543859649123	stimulus
3038	VISl	-0.6859649122807018	stimulus
3040	VISl	0.6421052631578947	stimulus
3042	VISl	0.5140350877192983	stimulus
3043	VISl	-0.8456140350877193	stimulus
3044	VISl	-0.7543859649122807	stimulus
3045	VISl	-0.5614035087719299	stimulus
3046	VISl	-0.6666666666666666	stimulus
3047	VISl	-0.8543859649122807	stimulus
3048	VISl	0.9508771929824561	stimulus
3049	VISl	-0.882456140350877	stimulus
3050	VISl	0.6052631578947367	stimulus
3051	VISl	0.8508771929824561	stimulus
3052	VISl	0.6789473684210526	stimulus
3053	VISl	-0.4719298245614035	stimulus
3056	VISl	0.7070175438596492	stimulus
3058	VISl	-0.819298245614035	stimulus
3059	VISl	0.6929824561403508	stimulus
3061	VISl	0.7403508771929824	stimulus
3062	VISl	0.6385964912280702	stimulus
3063	VISl	0.6350877192982456	stimulus
3065	VISl	-0.6824561403508772	stimulus
3066	VISl	0.9824561403508772	stimulus
3071	VISl	0.5017543859649122	stimulus
3073	VISl	-0.556140350877193	stimulus
3074	VISl	0.736842105263158	stimulus
3076	VISl	0.5649122807017544	stimulus
3081	VISl	-0.687719298245614	stimulus
3085	VISl	0.46315789473684205	stimulus
3087	VISl	0.7210526315789473	stimulus
3088	VISl	0.8263157894736841	stimulus
3090	VISl	0.736842105263158	stimulus
3092	VISl	0.556140350877193	stimulus
3093	VISl	0.943859649122807	stimulus
3095	VISl	0.5631578947368421	stimulus
3096	VISl	0.8578947368421052	stimulus
3099	VISl	-0.5543859649122806	stimulus
3100	VISl	-0.9105263157894736	stimulus
3101	VISl	-0.46842105263157896	stimulus
3102	VISl	0.7456140350877193	stimulus
3103	VISl	0.9017543859649122	stimulus
3105	VISl	-0.719298245614035	stimulus
3106	VISl	-0.9280701754385964	stimulus
3107	VISl	-0.8140350877192982	stimulus
3108	VISl	0.7824561403508771	stimulus
3109	VISl	-0.6087719298245614	stimulus
3112	VISl	0.7157894736842104	stimulus
3113	VISl	0.7824561403508771	stimulus
3114	VISl	0.8771929824561402	stimulus
3115	VISl	-0.856140350877193	stimulus
3117	VISl	-0.7105263157894737	stimulus
3118	VISl	0.7052631578947368	stimulus
3122	VISl	0.763157894736842	stimulus
3125	VISl	0.9578947368421052	stimulus
3126	VISl	-0.8754385964912281	stimulus
3128	VISl	0.5947368421052631	stimulus
3131	VISl	0.5473684210526315	stimulus
3132	VISl	0.8614035087719297	stimulus
3133	VISl	0.8456140350877193	stimulus
3134	VISl	0.7824561403508771	stimulus
3135	VISl	-0.6315789473684211	stimulus
3137	VISl	-0.8263157894736841	stimulus
3138	VISl	0.7771929824561404	stimulus
3141	VISl	0.687719298245614	stimulus
3142	VISl	0.8052631578947368	stimulus
3145	VISl	0.6754385964912282	stimulus
3147	VISl	0.9403508771929823	stimulus
3148	VISl	0.8333333333333334	stimulus
3151	VISl	0.9175438596491228	stimulus
3153	VISl	-0.9192982456140351	stimulus
3154	VISl	-0.8842105263157896	stimulus
3155	VISl	0.5157894736842105	stimulus
3156	VISl	-0.5701754385964912	stimulus
3157	VISl	-0.5385964912280702	stimulus
3158	VISl	-0.4982456140350877	stimulus
3159	VISl	0.9543859649122807	stimulus
3161	VISl	0.5070175438596491	stimulus
3162	VISl	-0.5543859649122806	stimulus
3163	VISl	0.9280701754385964	stimulus
3164	VISl	-0.6052631578947367	stimulus
3165	VISl	-0.7964912280701755	stimulus
3168	VISl	0.6368421052631579	stimulus
3169	VISl	0.7087719298245614	stimulus
3171	VISl	-0.8684210526315789	stimulus
3173	VISl	-0.8017543859649122	stimulus
3174	VISl	-0.7070175438596492	stimulus
3175	VISl	0.7736842105263159	stimulus
3176	VISl	0.7508771929824561	stimulus
3177	VISl	-0.9929824561403509	stimulus
3178	VISl	0.6701754385964912	stimulus
3180	VISl	0.7070175438596492	stimulus
3182	VISl	0.47543859649122805	stimulus
3185	VISl	0.9140350877192982	stimulus
3186	VISl	0.6561403508771929	stimulus
3187	VISl	0.6649122807017543	stimulus
3188	VISl	0.943859649122807	stimulus
3189	VISl	-0.7596491228070175	stimulus
3191	VISl	0.7701754385964912	stimulus
3194	VISl	-0.7245614035087719	stimulus
3196	VISl	0.887719298245614	stimulus
3197	VISl	0.5298245614035089	stimulus
3199	VISl	-0.6298245614035087	stimulus
3201	VISl	0.7105263157894737	stimulus
3202	VISl	-0.5228070175438596	stimulus
3203	VISl	-0.7824561403508771	stimulus
3207	VISl	-0.8017543859649122	stimulus
3209	VISl	-0.7666666666666666	stimulus
3210	VISl	0.7263157894736841	stimulus
3216	VISl	0.9947368421052631	stimulus
3217	VISl	0.5052631578947369	stimulus
3218	VISl	-0.9385964912280702	stimulus
3223	VISl	0.8298245614035088	stimulus
3226	VISl	0.7508771929824561	stimulus
3227	VISl	0.7771929824561404	stimulus
3228	VISl	0.8736842105263157	stimulus
3229	VISl	0.9526315789473684	stimulus
3232	VISl	-0.6543859649122807	stimulus
3233	VISl	-0.9245614035087718	stimulus
3234	VISl	-0.9140350877192982	stimulus
3235	VISl	0.5631578947368421	stimulus
3236	VISl	-0.6684210526315789	stimulus
3238	VISl	-0.7508771929824561	stimulus
3239	VISl	0.7859649122807018	stimulus
3240	VISl	0.8263157894736841	stimulus
3242	VISl	-0.5789473684210525	stimulus
3243	VISl	-0.9421052631578948	stimulus
3245	VISl	-0.9175438596491228	stimulus
3246	VISl	0.8807017543859648	stimulus
3254	VISl	0.7333333333333334	stimulus
3255	VISl	0.7245614035087719	stimulus
3257	VISl	-0.743859649122807	stimulus
3258	VISl	0.7789473684210525	stimulus
3261	VISl	-0.9	stimulus
3263	VISl	-0.6421052631578947	stimulus
3264	VISl	0.4912280701754386	stimulus
3267	VISl	-0.5	stimulus
3268	VISl	0.7070175438596492	stimulus
3271	VISl	-0.5771929824561403	stimulus
3277	VISl	0.8842105263157896	stimulus
3279	VISl	-0.8298245614035088	stimulus
3280	VISl	-0.8175438596491227	stimulus
3282	VISl	-0.8526315789473684	stimulus
3284	VISl	0.756140350877193	stimulus
3287	VISl	-0.8245614035087718	stimulus
3288	VISl	0.7263157894736841	stimulus
3289	VISl	0.5666666666666667	stimulus
3290	VISl	0.6719298245614035	stimulus
3291	VISl	-0.8842105263157896	stimulus
3292	VISl	0.7298245614035088	stimulus
3293	VISl	0.8122807017543859	stimulus
3294	VISl	-0.8	stimulus
3295	VISl	0.83859649122807	stimulus
3296	VISl	-0.8596491228070176	stimulus
3297	VISl	-0.7929824561403509	stimulus
3298	VISl	-0.9122807017543859	stimulus
3300	VISl	-0.5842105263157895	stimulus
3301	VISl	-0.6736842105263158	stimulus
3302	VISl	0.7228070175438598	stimulus
3304	VISl	-0.8666666666666666	stimulus
3306	VISl	-0.7649122807017543	stimulus
3308	VISl	-0.9087719298245613	stimulus
3314	VISl	-0.4912280701754386	stimulus
3315	VISl	-0.7035087719298245	stimulus
3317	VISl	0.8912280701754386	stimulus
3318	VISl	0.7403508771929824	stimulus
3319	VISl	0.45789473684210524	stimulus
3320	VISl	-0.9473684210526316	stimulus
3321	VISl	0.9298245614035087	stimulus
3322	VISl	0.7684210526315789	stimulus
3326	VISl	-0.819298245614035	stimulus
3329	VISl	0.6947368421052632	stimulus
3330	VISl	-0.8421052631578947	stimulus
3331	VISl	-0.8333333333333334	stimulus
3332	VISl	0.6403508771929824	stimulus
3333	VISl	0.9245614035087718	stimulus
3334	VISl	-0.4842105263157894	stimulus
3337	VISl	0.7947368421052632	stimulus
3338	VISl	-0.8175438596491227	stimulus
3339	VISl	0.7263157894736841	stimulus
3343	VISl	-0.5017543859649122	stimulus
3344	VISl	0.6315789473684211	stimulus
3346	VISl	0.6894736842105263	stimulus
3347	VISl	0.887719298245614	stimulus
3348	VISl	-0.8140350877192982	stimulus
3349	VISl	0.7473684210526316	stimulus
3351	VISl	-0.5175438596491229	stimulus
3352	VISl	0.8578947368421052	stimulus
3353	VISl	-0.7614035087719299	stimulus
3354	VISl	0.7894736842105263	stimulus
3359	VISl	0.5421052631578946	stimulus
3360	VISl	-0.7105263157894737	stimulus
3361	VISl	-0.7105263157894737	stimulus
3362	VISl	0.7789473684210525	stimulus
3364	VISl	0.7859649122807018	stimulus
3365	VISl	-0.956140350877193	stimulus
3366	VISl	0.6736842105263158	stimulus
3368	VISl	0.6403508771929824	stimulus
3369	VISl	0.5684210526315789	stimulus
3370	VISl	0.7526315789473684	stimulus
3371	VISl	-0.9649122807017543	stimulus
3372	VISl	0.7578947368421053	stimulus
3373	VISl	0.5403508771929825	stimulus
3375	VISl	-0.9017543859649122	stimulus
3376	VISl	-0.8578947368421052	stimulus
3377	VISl	-0.487719298245614	stimulus
3378	VISl	-0.8578947368421052	stimulus
3379	VISl	-0.7385964912280703	stimulus
3380	VISl	0.5070175438596491	stimulus
3385	VISl	-0.9964912280701754	stimulus
3388	VISl	0.8473684210526315	stimulus
3389	VISl	-0.7315789473684211	stimulus
3390	VISl	0.8245614035087718	stimulus
3392	VISl	-0.6649122807017543	stimulus
3395	VISl	-0.819298245614035	stimulus
3396	VISl	-0.8017543859649122	stimulus
3397	VISl	-0.8456140350877193	stimulus
3399	VISl	0.6684210526315789	stimulus
3401	VISl	0.687719298245614	stimulus
3403	VISl	-0.7333333333333334	stimulus
3404	VISl	0.6403508771929824	stimulus
3406	VISl	0.8105263157894737	stimulus
3408	VISl	0.46140350877192987	stimulus
3409	VISl	0.763157894736842	stimulus
3411	VISl	-0.8105263157894737	stimulus
3412	VISl	0.8912280701754386	stimulus
3414	VISl	0.9543859649122807	stimulus
3416	VISl	0.9140350877192982	stimulus
3419	VISl	0.9368421052631579	stimulus
3423	VISl	0.8070175438596491	stimulus
[truncated: 20,646 more rows]
