# Supplementary material for: Reduced neural activity but improved coding in rodent higher-order visual cortex during locomotion
Source: Nat Commun. 2022 Mar 30;13:1676. doi: 10.1038/s41467-022-29200-z (PMC8967903; doi:10.1038/s41467-022-29200-z)
Supplement: Supplementary file 3 — Dataset 1 [file 41467_2022_29200_MOESM3_ESM.zip › SOURCEDATA/3ai.csv]

	pref_ind	dff	run
43264	0	-0.20673120021820068	False
43265	1	-0.1339937299489975	False
43266	2	-0.04164430499076843	False
43267	3	0.03123454749584198	False
43268	4	0.05988640710711479	False
43269	5	0.06741073727607727	False
43270	6	0.07223168015480042	False
43271	7	0.09271222352981567	False
43272	0	-0.4023859202861786	True
43273	1	-0.18020020425319672	True
43274	2	0.08572378754615784	True
43275	3	0.09784195572137833	True
43276	4	0.10339510440826416	True
43277	5	0.13783539831638336	True
43278	6	0.18409807980060577	True
43279	7	0.19138023257255554	True
43280	0	-0.2602516710758209	False
43281	1	-0.03581492602825165	False
43282	2	-0.032003071159124374	False
43283	3	-0.014649932272732258	False
43284	4	0.016655566170811653	False
43285	5	0.03986088186502457	False
43286	6	0.10650921612977982	False
43287	7	0.14735600352287292	False
43288	0	-0.12832877039909363	True
43289	1	-0.12223826348781586	True
43290	2	-0.014063587412238121	True
43291	3	-0.008873854763805866	True
43292	4	0.01007432583719492	True
43293	5	0.01953260973095894	True
43294	6	0.027977006509900093	True
43295	7	0.2588160037994385	True
43296	0	-0.1885596215724945	False
43297	1	-0.03361689671874046	False
43298	2	-0.028914162889122963	False
43299	3	-0.02537599764764309	False
43300	4	0.03208974003791809	False
43301	5	0.04676596075296402	False
43302	6	0.07343364506959915	False
43303	7	0.09404222667217255	False
43304	0	-0.26956355571746826	True
43305	1	-0.01071019098162651	True
43306	2	0.015418445691466331	True
43307	3	0.02844444289803505	True
43308	4	0.03225142881274223	True
43309	5	0.03412432223558426	True
43310	6	0.040251731872558594	True
43311	7	0.14535054564476013	True
43312	0	-0.3458409309387207	False
43313	1	0.039506733417510986	False
43314	2	0.03951665759086609	False
43315	3	0.03953867405653	False
43316	4	0.03958437219262123	False
43317	5	0.03962277993559837	False
43318	6	0.039695680141448975	False
43319	7	0.0424690842628479	False
43320	0	0.039399780333042145	True
43321	1	0.03950538486242294	True
43322	2	0.03954653441905975	True
43323	3	0.03956319019198418	True
43324	4	0.03958690166473389	True
43325	5	0.03964433819055557	True
43326	6	0.039664141833782196	True
43327	7	0.04072204977273941	True
43328	0	-0.07194771617650986	False
43329	1	-0.0702318325638771	False
43330	2	-0.05945509672164917	False
43331	3	-0.056734416633844376	False
43332	4	-0.033585499972105026	False
43333	5	0.07800782471895218	False
43334	6	0.08963233977556229	False
43335	7	0.11921969801187515	False
43336	0	-0.30242615938186646	True
43337	1	-0.04126914218068123	True
43338	2	-0.004411783069372177	True
43339	3	0.00238478509709239	True
43340	4	0.00917663611471653	True
43341	5	0.028275659307837486	True
43342	6	0.09547300636768341	True
43343	7	0.20955607295036316	True
43344	0	-0.16139592230319977	False
43345	1	-0.13877829909324646	False
43346	2	-0.12004079669713974	False
43347	3	-0.07324773073196411	False
43348	4	-0.0016959772910922766	False
43349	5	0.04639329016208649	False
43350	6	0.05681861564517021	False
43351	7	0.20583584904670715	False
43352	0	-0.010151423513889313	True
43353	1	0.006464949809014797	True
43354	2	0.020855333656072617	True
43355	3	0.03203380107879639	True
43356	4	0.07384273409843445	True
43357	5	0.11162033677101135	True
43358	6	0.31227850914001465	True
43359	7	1.070589542388916	True
43360	0	-0.28900662064552307	False
43361	1	-0.20835131406784058	False
43362	2	0.001660598674789071	False
43363	3	0.016100848093628883	False
43364	4	0.045001257210969925	False
43365	5	0.053014591336250305	False
43366	6	0.07731083035469055	False
43367	7	0.16881127655506134	False
43368	0	0.007886087521910667	True
43369	1	0.009197489358484745	True
43370	2	0.02268257364630699	True
43371	3	0.03669450804591179	True
43372	4	0.0413573756814003	True
43373	5	0.05879213660955429	True
43374	6	0.08104245364665985	True
43375	7	0.90773606300354	True
43376	0	-0.2755252420902252	False
43377	1	-0.1059345081448555	False
43378	2	-0.0512988306581974	False
43379	3	-0.0453190915286541	False
43380	4	-0.029743406921625137	False
43381	5	0.00021363349515013397	False
43382	6	0.09429805725812912	False
43383	7	0.16658897697925568	False
43384	0	-0.07744009047746658	True
43385	1	-0.03274867311120033	True
43386	2	0.008730691857635975	True
43387	3	0.029832815751433372	True
43388	4	0.139862522482872	True
43389	5	0.1853192150592804	True
43390	6	0.19657613337039948	True
43391	7	1.1680046319961548	True
43392	0	-0.2719005048274994	False
43393	1	-0.17562322318553925	False
43394	2	0.016016559675335884	False
43395	3	0.04367528110742569	False
43396	4	0.04486871138215065	False
43397	5	0.04838186874985695	False
43398	6	0.12036051601171494	False
43399	7	0.16743889451026917	False
43400	0	-0.04349582642316818	True
43401	1	0.0033702142536640167	True
43402	2	0.02293512411415577	True
43403	3	0.027860015630722046	True
43404	4	0.058638326823711395	True
43405	5	0.08958172798156738	True
43406	6	0.0975872129201889	True
43407	7	0.11856967210769653	True
43408	0	-0.2897909879684448	False
43409	1	-0.04985032603144646	False
43410	2	-0.00018876440299209207	False
43411	3	0.003010732354596257	False
43412	4	0.00987713597714901	False
43413	5	0.015091903507709503	False
43414	6	0.023747630417346954	False
43415	7	0.27236756682395935	False
43416	0	-2.9378337785601616e-05	True
43417	1	0.0003196926845703274	True
43418	2	0.003816903568804264	True
43419	3	0.008912213146686554	True
43420	4	0.011307616718113422	True
43421	5	0.013524608686566353	True
43422	6	0.023122647777199745	True
43423	7	0.2526324987411499	True
43480	0	-0.2194993644952774	False
43481	1	-0.04338577762246132	False
43482	2	-0.04102025926113129	False
43483	3	0.05266087129712105	False
43484	4	0.0529794879257679	False
43485	5	0.053476717323064804	False
43486	6	0.05601261928677559	False
43487	7	0.07626866549253464	False
43488	0	-0.20669642090797424	True
43489	1	-0.14217518270015717	True
43490	2	0.03850749880075455	True
43491	3	0.055397819727659225	True
43492	4	0.06396699696779251	True
43493	5	0.07043861597776413	True
43494	6	0.09804725646972656	True
43495	7	0.17832604050636292	True
43496	0	-0.3051004409790039	False
43497	1	-0.09238982945680618	False
43498	2	-0.07032357156276703	False
43499	3	-0.06080317869782448	False
43500	4	0.02106507308781147	False
43501	5	0.055594056844711304	False
43502	6	0.10374739021062851	False
43503	7	0.15134739875793457	False
43504	0	-0.11325256526470184	True
43505	1	-0.061210036277770996	True
43506	2	0.00571663910523057	True
43507	3	0.01207237970083952	True
43508	4	0.045608196407556534	True
43509	5	0.05762389674782753	True
43510	6	0.06720000505447388	True
43511	7	0.29895323514938354	True
43512	0	-0.13758698105812073	False
43513	1	-0.13238561153411865	False
43514	2	-0.12661592662334442	False
43515	3	-0.05506475642323494	False
43516	4	-0.04631279781460762	False
43517	5	0.10694130510091782	False
43518	6	0.11618199199438095	False
43519	7	0.18139559030532837	False
43520	0	0.05029008165001869	True
43521	1	0.061278849840164185	True
43522	2	0.07591146975755692	True
43523	3	0.08499260246753693	True
43524	4	0.08999454230070114	True
43525	5	0.13101820647716522	True
43526	6	0.14053404331207275	True
43527	7	0.5569576621055603	True
43528	0	-0.0781799927353859	False
43529	1	-0.06933975219726562	False
43530	2	-0.06586696952581406	False
43531	3	-0.06264438480138779	False
43532	4	-0.05669756606221199	False
43533	5	-0.029068084433674812	False
43534	6	0.019278977066278458	False
43535	7	0.029374146834015846	False
43536	0	-0.11567506939172745	True
43537	1	-0.09118568897247314	True
43538	2	-0.06225790083408356	True
43539	3	-0.051696766167879105	True
43540	4	-0.047898851335048676	True
43541	5	-0.043658509850502014	True
43542	6	-0.034235429018735886	True
43543	7	0.19980494678020477	True
43544	0	-0.3172856271266937	False
43545	1	-0.00977778434753418	False
43546	2	0.003804527223110199	False
43547	3	0.007573254406452179	False
43548	4	0.010623830370604992	False
43549	5	0.04095033183693886	False
43550	6	0.04552783444523811	False
43551	7	0.172077476978302	False
43552	0	-0.0036895275115966797	True
43553	1	0.014294445514678955	True
43554	2	0.02132551372051239	True
43555	3	0.03865090757608414	True
43556	4	0.040190938860177994	True
43557	5	0.04754607006907463	True
43558	6	0.055158257484436035	True
43559	7	0.062354907393455505	True
43560	0	-0.4270573854446411	False
43561	1	-0.17343801259994507	False
43562	2	0.03191779553890228	False
43563	3	0.033917173743247986	False
43564	4	0.08603762090206146	False
43565	5	0.09805911034345627	False
43566	6	0.10606855899095535	False
43567	7	0.11953189969062805	False
43568	0	-0.022808656096458435	True
43569	1	0.033803485333919525	True
43570	2	0.06730147451162338	True
43571	3	0.07291752845048904	True
43572	4	0.07625772058963776	True
43573	5	0.081039659678936	True
43574	6	0.09381841868162155	True
43575	7	0.14651067554950714	True
43576	0	-0.32233336567878723	False
43577	1	-0.05939411371946335	False
43578	2	-0.055409494787454605	False
43579	3	0.021759500727057457	False
43580	4	0.04855958744883537	False
43581	5	0.09843166172504425	False
43582	6	0.10851933807134628	False
43583	7	0.14366628229618073	False
43584	0	-0.12273992598056793	True
43585	1	-0.11219415813684464	True
43586	2	-0.006942804902791977	True
43587	3	0.022071033716201782	True
43588	4	0.07061824947595596	True
43589	5	0.14772936701774597	True
43590	6	0.24813230335712433	True
43591	7	0.3123182952404022	True
43592	0	-0.2011306881904602	False
43593	1	-0.03757684305310249	False
43594	2	-0.022006506100296974	False
43595	3	0.028371021151542664	False
43596	4	0.02916966937482357	False
43597	5	0.07378598302602768	False
43598	6	0.09109953790903091	False
43599	7	0.20218190550804138	False
43600	0	-0.011287495493888855	True
43601	1	0.011588296853005886	True
43602	2	0.012987706810235977	True
43603	3	0.028818024322390556	True
43604	4	0.04432053864002228	True
43605	5	0.05239396169781685	True
43606	6	0.05507080256938934	True
43607	7	0.09371897578239441	True
43608	0	-0.17010708153247833	False
43609	1	-0.11766678094863892	False
43610	2	-0.05586657673120499	False
43611	3	-0.03356817737221718	False
43612	4	-0.02941456250846386	False
43613	5	-0.017908096313476562	False
43614	6	0.04406638443470001	False
43615	7	0.06872409582138062	False
43616	0	-0.17798489332199097	True
43617	1	-0.08735375851392746	True
43618	2	-0.07532279193401337	True
43619	3	-0.033694688230752945	True
43620	4	0.13507698476314545	True
43621	5	0.38941529393196106	True
43622	6	0.7679579257965088	True
43623	7	1.1904902458190918	True
43624	0	-0.32115811109542847	False
43625	1	0.03294411674141884	False
43626	2	0.037954866886138916	False
43627	3	0.03902937471866608	False
43628	4	0.03961269557476044	False
43629	5	0.04105294495820999	False
43630	6	0.04114149138331413	False
43631	7	0.04674375429749489	False
43632	0	-0.08787071704864502	True
43633	1	0.03274095803499222	True
43634	2	0.03420640900731087	True
43635	3	0.03741191327571869	True
43636	4	0.037783022969961166	True
43637	5	0.04034220427274704	True
43638	6	0.04065196216106415	True
43639	7	0.0515403151512146	True
43640	0	-0.2292492687702179	False
43641	1	-0.028067991137504578	False
43642	2	-0.026684889569878578	False
43643	3	-0.015138788148760796	False
43644	4	-0.010398637503385544	False
43645	5	0.021376902237534523	False
43646	6	0.035568855702877045	False
43647	7	0.3543716073036194	False
43648	0	-0.07362087070941925	True
43649	1	-0.07347871363162994	True
43650	2	-0.07173137366771698	True
43651	3	-0.04026737064123154	True
43652	4	-0.011691911146044731	True
43653	5	-0.002888847142457962	True
43654	6	0.0722392126917839	True
43655	7	0.3315521478652954	True
43656	0	-0.21332895755767822	False
43657	1	-0.08025335520505905	False
43658	2	-0.05621611326932907	False
43659	3	-0.01235445961356163	False
43660	4	-0.0011937021045014262	False
43661	5	0.035974953323602676	False
43662	6	0.0799177810549736	False
43663	7	0.2485988736152649	False
43664	0	-0.06503987312316895	True
43665	1	-0.0026959646493196487	True
43666	2	-8.043998968787491e-05	True
43667	3	0.0031108353286981583	True
43668	4	0.017612498253583908	True
43669	5	0.03927081078290939	True
43670	6	0.05323193222284317	True
43671	7	0.29497525095939636	True
43672	0	-0.2088865041732788	False
43673	1	-0.017266562208533287	False
43674	2	0.01680234633386135	False
43675	3	0.02011367678642273	False
43676	4	0.02607370726764202	False
43677	5	0.03019602969288826	False
43678	6	0.03698769956827164	False
43679	7	0.04896091669797897	False
43680	0	-0.05488898977637291	True
43681	1	-0.020944474264979362	True
43682	2	0.0048217554576694965	True
43683	3	0.009787247516214848	True
43684	4	0.0255381241440773	True
43685	5	0.05402567610144615	True
43686	6	0.054586511105298996	True
43687	7	0.13749726116657257	True
43688	0	-0.28234758973121643	False
43689	1	-0.12185841053724289	False
43690	2	-0.006079148035496473	False
43691	3	0.009966906160116196	False
43692	4	0.03662211820483208	False
43693	5	0.039057109504938126	False
43694	6	0.1252405345439911	False
43695	7	0.18646226823329926	False
43696	0	-0.15321141481399536	True
43697	1	-0.06958852708339691	True
43698	2	-0.06889130920171738	True
43699	3	-0.012579821050167084	True
43700	4	0.004722537472844124	True
43701	5	0.05585058033466339	True
43702	6	0.1140797808766365	True
43703	7	0.1466001272201538	True
43704	0	-0.16493047773838043	False
43705	1	-0.15582361817359924	False
43706	2	-0.10899847000837326	False
43707	3	-0.05609072372317314	False
43708	4	-0.019176041707396507	False
43709	5	-0.015228907577693462	False
43710	6	0.05239521339535713	False
43711	7	0.11972316354513168	False
43712	0	-0.5360406041145325	True
43713	1	-0.3221748173236847	True
43714	2	-0.14566677808761597	True
43715	3	-0.1238190233707428	True
43716	4	-0.08082960546016693	True
43717	5	0.11302856355905533	True
43718	6	0.16978570818901062	True
43719	7	0.656051516532898	True
43720	0	-0.24318993091583252	False
43721	1	-0.19806316494941711	False
43722	2	-0.14384588599205017	False
43723	3	-0.0019319956190884113	False
43724	4	0.060774534940719604	False
43725	5	0.09073854982852936	False
43726	6	0.13479919731616974	False
43727	7	0.18938054144382477	False
43728	0	-0.48836565017700195	True
43729	1	-0.25141048431396484	True
43730	2	0.038983069360256195	True
43731	3	0.06725578755140305	True
43732	4	0.08026154339313507	True
43733	5	0.10294979810714722	True
43734	6	0.18418270349502563	True
43735	7	0.618000328540802	True
43736	0	-0.22967897355556488	False
43737	1	-0.08597133308649063	False
43738	2	-0.025924377143383026	False
43739	3	-0.02513210102915764	False
43740	4	-0.017661578953266144	False
43741	5	0.0040887934155762196	False
43742	6	0.018815649673342705	False
43743	7	0.28030529618263245	False
43744	0	-0.33306601643562317	True
43745	1	-0.2808922231197357	True
43746	2	-0.15940457582473755	True
43747	3	-0.09142299741506577	True
43748	4	-0.03908394277095795	True
43749	5	-0.034441277384757996	True
43750	6	-0.0006504100747406483	True
43751	7	2.1472933292388916	True
43752	0	-0.26791173219680786	False
43753	1	-0.19530834257602692	False
43754	2	-0.14381463825702667	False
43755	3	0.00364106148481369	False
43756	4	0.034959785640239716	False
43757	5	0.1173955425620079	False
43758	6	0.13138021528720856	False
43759	7	0.26816001534461975	False
43760	0	-0.1003437265753746	True
43761	1	-0.0718480572104454	True
43762	2	-0.034809596836566925	True
43763	3	0.006066187284886837	True
43764	4	0.013261997140944004	True
43765	5	0.07259199768304825	True
43766	6	0.17060130834579468	True
43767	7	0.5031746029853821	True
43768	0	-0.2332722693681717	False
43769	1	-0.011840027756989002	False
43770	2	-0.006721418350934982	False
43771	3	-0.005193944554775953	False
43772	4	-0.0046251872554421425	False
43773	5	0.004205921199172735	False
43774	6	0.013798347674310207	False
43775	7	0.2597277760505676	False
43776	0	-0.00947312731295824	True
43777	1	-0.008473838679492474	True
43778	2	-0.005734180100262165	True
43779	3	-0.004737057723104954	True
43780	4	0.005772490054368973	True
43781	5	0.007933709770441055	True
43782	6	0.14122474193572998	True
43783	7	0.21382367610931396	True
43784	0	-0.34692686796188354	False
43785	1	-0.03427895903587341	False
43786	2	0.02800728939473629	False
43787	3	0.02825561724603176	False
43788	4	0.02878672070801258	False
43789	5	0.03615502268075943	False
43790	6	0.04539971053600311	False
43791	7	0.14994525909423828	False
43792	0	0.002934633521363139	True
43793	1	0.0035219015553593636	True
43794	2	0.015177027322351933	True
43795	3	0.026106756180524826	True
43796	4	0.027503248304128647	True
43797	5	0.030635368078947067	True
43798	6	0.031224654987454414	True
43799	7	0.03411276265978813	True
43800	0	-0.1285478174686432	False
43801	1	-0.1125023141503334	False
43802	2	-0.09060182422399521	False
43803	3	-0.014374944381415844	False
43804	4	-0.010951939038932323	False
43805	5	0.007608309853821993	False
43806	6	0.04076071456074715	False
43807	7	0.1600126028060913	False
43808	0	-0.5028387308120728	True
43809	1	-0.1749003380537033	True
43810	2	-0.11786029487848282	True
43811	3	-0.06734016537666321	True
43812	4	-0.03544187545776367	True
43813	5	0.03748111054301262	True
43814	6	0.08412709832191467	True
43815	7	0.6432968378067017	True
43816	0	-0.31581351161003113	False
43817	1	0.018196886405348778	False
43818	2	0.021318402141332626	False
43819	3	0.03939715400338173	False
43820	4	0.04145416244864464	False
43821	5	0.04283847659826279	False
43822	6	0.04496382549405098	False
43823	7	0.04778967797756195	False
43824	0	0.04104148596525192	True
43825	1	0.04178303852677345	True
43826	2	0.04227138310670853	True
43827	3	0.04261496290564537	True
43828	4	0.04442957788705826	True
43829	5	0.045405544340610504	True
43830	6	0.04702180624008179	True
43831	7	0.047330912202596664	True
43832	0	-0.33162638545036316	False
43833	1	0.018097061663866043	False
43834	2	0.03327673301100731	False
43835	3	0.037707749754190445	False
43836	4	0.03883456811308861	False
43837	5	0.04324749857187271	False
43838	6	0.0569441057741642	False
43839	7	0.09113942831754684	False
43840	0	0.033907338976860046	True
43841	1	0.034987159073352814	True
43842	2	0.03667303919792175	True
43843	3	0.04591430723667145	True
43844	4	0.04887659475207329	True
43845	5	0.05681176856160164	True
43846	6	0.057031452655792236	True
43847	7	0.06229335069656372	True
43848	0	-0.09353330731391907	False
43849	1	-0.08230665326118469	False
43850	2	-0.06954924762248993	False
43851	3	-0.06686540693044662	False
43852	4	-0.04667513817548752	False
43853	5	-0.04533988609910011	False
43854	6	-0.03739932179450989	False
43855	7	0.2643805146217346	False
43856	0	-0.08834977447986603	True
43857	1	-0.04466373845934868	True
43858	2	-0.033913273364305496	True
43859	3	-0.033734411001205444	True
43860	4	-0.031928595155477524	True
43861	5	-0.025392847135663033	True
43862	6	-0.021722476929426193	True
43863	7	0.9450660347938538	True
43864	0	-0.05381782725453377	False
43865	1	-0.051229607313871384	False
43866	2	-0.024724915623664856	False
43867	3	-0.01787951961159706	False
43868	4	-0.005780695006251335	False
43869	5	0.012229664251208305	False
43870	6	0.01398067083209753	False
43871	7	0.2979406416416168	False
43872	0	-0.19211359322071075	True
43873	1	-0.054510362446308136	True
43874	2	-0.04997887462377548	True
43875	3	-0.044753193855285645	True
43876	4	-0.004002902191132307	True
43877	5	0.0333702377974987	True
43878	6	0.06438476592302322	True
43879	7	0.8340665698051453	True
43880	0	-0.3446456789970398	False
43881	1	0.023547286167740822	False
43882	2	0.03426097333431244	False
43883	3	0.03558802604675293	False
43884	4	0.04229295253753662	False
43885	5	0.045936621725559235	False
43886	6	0.050178028643131256	False
43887	7	0.0581684447824955	False
43888	0	-0.0013094466412439942	True
43889	1	0.03312685713171959	True
43890	2	0.03330621123313904	True
43891	3	0.04286136478185654	True
43892	4	0.043632443994283676	True
43893	5	0.04512859880924225	True
43894	6	0.053384292870759964	True
43895	7	0.05391792207956314	True
43896	0	-0.14724338054656982	False
43897	1	-0.11819933354854584	False
43898	2	-0.08149905502796173	False
43899	3	-0.06020379438996315	False
43900	4	-0.020294955000281334	False
43901	5	-0.0021207607351243496	False
43902	6	0.014377543702721596	False
43903	7	0.20535995066165924	False
43904	0	-0.16355851292610168	True
43905	1	-0.0963544026017189	True
43906	2	-0.04032762348651886	True
43907	3	-0.036007028073072433	True
43908	4	-0.032802846282720566	True
43909	5	0.002443291712552309	True
43910	6	0.09322918951511383	True
43911	7	3.0230960845947266	True
43912	0	-0.3294525444507599	False
43913	1	-0.0035652166698127985	False
43914	2	0.0027942003216594458	False
43915	3	0.027814822271466255	False
43916	4	0.03125035762786865	False
43917	5	0.03454785421490669	False
43918	6	0.048282332718372345	False
43919	7	0.15411993861198425	False
43920	0	-0.08164912462234497	True
43921	1	-0.01882115565240383	True
43922	2	-0.0006150939734652638	True
43923	3	0.019542131572961807	True
43924	4	0.027694474905729294	True
43925	5	0.041585829108953476	True
43926	6	0.05072419345378876	True
43927	7	0.1303688883781433	True
43928	0	-0.3264850080013275	False
43929	1	-0.06882576644420624	False
43930	2	-0.06700406223535538	False
43931	3	-0.0295855775475502	False
43932	4	0.02622845768928528	False
43933	5	0.07973860204219818	False
43934	6	0.11272803694009781	False
43935	7	0.1321193426847458	False
43936	0	-0.0404585562646389	True
43937	1	-0.0303338635712862	True
43938	2	0.04968413710594177	True
43939	3	0.06765615940093994	True
43940	4	0.06794558465480804	True
43941	5	0.18193942308425903	True
43942	6	0.18934156000614166	True
43943	7	0.24438966810703278	True
43944	0	-0.30194956064224243	False
43945	1	-0.0730055570602417	False
43946	2	-0.05899336189031601	False
43947	3	-0.0465799942612648	False
43948	4	-0.028461690992116928	False
43949	5	0.044061463326215744	False
43950	6	0.04757443815469742	False
43951	7	0.08343931287527084	False
43952	0	-0.10889288783073425	True
43953	1	-0.02911812625825405	True
43954	2	-0.025073081254959106	True
43955	3	0.0042841206304728985	True
43956	4	0.00837793294340372	True
43957	5	0.009860897436738014	True
43958	6	0.835505485534668	True
43959	7	1.4838045835494995	True
43960	0	-0.3010125756263733	False
43961	1	-0.015389571897685528	False
43962	2	0.00663137948140502	False
43963	3	0.007144468370825052	False
43964	4	0.00894682202488184	False
43965	5	0.017079012468457222	False
43966	6	0.023049481213092804	False
43967	7	0.22605063021183014	False
43968	0	-0.03373570740222931	True
43969	1	0.0025076577439904213	True
43970	2	0.013350235298275948	True
43971	3	0.017769498750567436	True
43972	4	0.02067243680357933	True
43973	5	0.023988086730241776	True
43974	6	0.030674871057271957	True
43975	7	0.09652768820524216	True
43976	0	-0.2806216776371002	False
43977	1	-0.11857070028781891	False
43978	2	0.005668657831847668	False
43979	3	0.024807758629322052	False
43980	4	0.043022334575653076	False
43981	5	0.07208015024662018	False
43982	6	0.08540821820497513	False
43983	7	0.09650620073080063	False
43984	0	-0.024981237947940826	True
43985	1	0.030074577778577805	True
43986	2	0.03072798065841198	True
43987	3	0.03560825064778328	True
43988	4	0.04170246794819832	True
43989	5	0.05010015890002251	True
43990	6	0.07467548549175262	True
43991	7	0.11783575266599655	True
43992	0	-0.05140772834420204	False
43993	1	-0.05026909336447716	False
43994	2	-0.04484150931239128	False
43995	3	-0.03741758316755295	False
43996	4	-0.037024613469839096	False
43997	5	-0.03614959865808487	False
43998	6	-0.030948862433433533	False
43999	7	-0.029565107077360153	False
44000	0	-0.049529436975717545	True
44001	1	-0.043666888028383255	True
44002	2	-0.042574383318424225	True
44003	3	-0.03801620751619339	True
44004	4	-0.03755771741271019	True
44005	5	-0.036308079957962036	True
44006	6	-0.03568051755428314	True
44007	7	-0.030527016147971153	True
44008	0	-0.33266493678092957	False
44009	1	0.029540035873651505	False
44010	2	0.03167073056101799	False
44011	3	0.035886891186237335	False
44012	4	0.03600630909204483	False
44013	5	0.04166283458471298	False
44014	6	0.04233419895172119	False
44015	7	0.0486607626080513	False
44016	0	0.01970570720732212	True
44017	1	0.04076296463608742	True
44018	2	0.04312543198466301	True
44019	3	0.04485255852341652	True
44020	4	0.045189570635557175	True
44021	5	0.04550883546471596	True
44022	6	0.04673399403691292	True
44023	7	0.060700442641973495	True
44024	0	-0.32378458976745605	False
44025	1	-0.07520870119333267	False
44026	2	0.04373827204108238	False
44027	3	0.05046842247247696	False
44028	4	0.05260024964809418	False
44029	5	0.05373198166489601	False
44030	6	0.06240098923444748	False
44031	7	0.07908069342374802	False
44032	0	-0.23819094896316528	True
44033	1	0.03057309053838253	True
44034	2	0.039667293429374695	True
44035	3	0.042102497071027756	True
44036	4	0.05241653323173523	True
44037	5	0.05612073093652725	True
44038	6	0.061860136687755585	True
44039	7	0.06914114207029343	True
44040	0	-0.3353651762008667	False
44041	1	0.024636393412947655	False
44042	2	0.029118036851286888	False
44043	3	0.038436636328697205	False
44044	4	0.03975484147667885	False
44045	5	0.04288938641548157	False
44046	6	0.04691682755947113	False
44047	7	0.047324370592832565	False
44048	0	0.035652026534080505	True
44049	1	0.03629947081208229	True
44050	2	0.03731107339262962	True
44051	3	0.03914085775613785	True
44052	4	0.04173780605196953	True
44053	5	0.04286264628171921	True
44054	6	0.045378927141427994	True
44055	7	0.09052607417106628	True
44056	0	-0.19903472065925598	False
44057	1	-0.02211489900946617	False
44058	2	-0.009908223524689674	False
44059	3	0.008080121129751205	False
44060	4	0.04047267138957977	False
44061	5	0.046703457832336426	False
44062	6	0.05910426378250122	False
44063	7	0.060304783284664154	False
44064	0	-0.5446352958679199	True
44065	1	-0.061711762100458145	True
44066	2	-0.017574436962604523	True
44067	3	-0.003631758503615856	True
44068	4	0.002324778586626053	True
44069	5	0.014852149412035942	True
44070	6	0.03700673207640648	True
44071	7	0.9080200791358948	True
44072	0	-0.18998610973358154	False
44073	1	-0.08031019568443298	False
44074	2	-0.04454784840345383	False
44075	3	-0.044381678104400635	False
44076	4	-0.018964406102895737	False
44077	5	0.05962236970663071	False
44078	6	0.10852176696062088	False
44079	7	0.19793054461479187	False
44080	0	-0.5026125311851501	True
44081	1	-0.28957289457321167	True
44082	2	-0.14403626322746277	True
44083	3	-0.0932760015130043	True
44084	4	-0.06390557438135147	True
44085	5	-0.02368742600083351	True
44086	6	-0.016751021146774292	True
44087	7	1.2515236139297485	True
44088	0	-0.31822532415390015	False
44089	1	-0.04321333393454552	False
44090	2	0.031462088227272034	False
44091	3	0.03596008941531181	False
44092	4	0.05876097455620766	False
44093	5	0.059672918170690536	False
44094	6	0.06023445725440979	False
44095	7	0.08200475573539734	False
44096	0	-0.09276826679706573	True
44097	1	-0.03544929623603821	True
44098	2	0.027230018749833107	True
44099	3	0.04680679365992546	True
44100	4	0.049226753413677216	True
44101	5	0.052302826195955276	True
44102	6	0.05239325761795044	True
44103	7	0.06056365743279457	True
44104	0	-0.17971913516521454	False
44105	1	-0.04878651350736618	False
44106	2	-0.005840037018060684	False
44107	3	0.0014221718301996589	False
44108	4	0.0016601512907072902	False
44109	5	0.017040768638253212	False
44110	6	0.02806958556175232	False
44111	7	0.2019643783569336	False
44112	0	-0.03876598924398422	True
44113	1	-0.015148192644119263	True
44114	2	-0.013879703357815742	True
44115	3	-0.011882100254297256	True
44116	4	0.016000330448150635	True
44117	5	0.016438478603959084	True
44118	6	0.017909791320562363	True
44119	7	0.05021001771092415	True
44120	0	-0.33419448137283325	False
44121	1	0.01502168271690607	False
44122	2	0.02876470610499382	False
44123	3	0.040688592940568924	False
44124	4	0.04190850630402565	False
44125	5	0.05050526186823845	False
44126	6	0.05314844846725464	False
44127	7	0.06330883502960205	False
44128	0	0.011408954858779907	True
44129	1	0.022385070100426674	True
44130	2	0.03263591602444649	True
44131	3	0.05045739561319351	True
44132	4	0.05065456032752991	True
44133	5	0.051276370882987976	True
44134	6	0.05332428961992264	True
44135	7	0.07461453229188919	True
44136	0	-0.3792724311351776	False
44137	1	0.030375391244888306	False
44138	2	0.035315074026584625	False
44139	3	0.03534680977463722	False
44140	4	0.03761006146669388	False
44141	5	0.03875954821705818	False
44142	6	0.05876418575644493	False
44143	7	0.06889862567186356	False
44144	0	0.0018601138144731522	True
44145	1	0.030323607847094536	True
44146	2	0.03261064738035202	True
44147	3	0.03394187241792679	True
44148	4	0.035065095871686935	True
44149	5	0.036981694400310516	True
44150	6	0.0380752831697464	True
44151	7	0.039728157222270966	True
44152	0	-0.22905267775058746	False
44153	1	-0.10270887613296509	False
44154	2	-0.0960545465350151	False
44155	3	-0.04346723482012749	False
44156	4	-0.014685308560729027	False
44157	5	0.042088087648153305	False
44158	6	0.13108710944652557	False
44159	7	0.15564239025115967	False
44160	0	-0.16039858758449554	True
44161	1	-0.10156445950269699	True
44162	2	-0.08767039328813553	True
44163	3	-0.026020750403404236	True
44164	4	-0.020000416785478592	True
44165	5	0.0074386317282915115	True
44166	6	0.11354009807109833	True
44167	7	0.7081676125526428	True
44168	0	-0.19145992398262024	False
44169	1	-0.17904624342918396	False
44170	2	0.015171749517321587	False
44171	3	0.040679626166820526	False
44172	4	0.05153845250606537	False
44173	5	0.055620525032281876	False
44174	6	0.060189176350831985	False
44175	7	0.12887755036354065	False
44176	0	-0.06484649330377579	True
44177	1	-0.01855527237057686	True
44178	2	-0.005310604348778725	True
44179	3	0.03186572343111038	True
44180	4	0.06520260125398636	True
44181	5	0.07308332622051239	True
44182	6	0.09871622174978256	True
44183	7	0.10283509641885757	True
44184	0	-0.3246314525604248	False
44185	1	0.010726162232458591	False
44186	2	0.019522635266184807	False
44187	3	0.0409868061542511	False
44188	4	0.04587828740477562	False
44189	5	0.046025149524211884	False
44190	6	0.04883027449250221	False
44191	7	0.04931649565696716	False
44192	0	0.0062277354300022125	True
44193	1	0.019841408357024193	True
44194	2	0.03993917256593704	True
44195	3	0.04205569997429848	True
44196	4	0.0432174950838089	True
44197	5	0.043794676661491394	True
44198	6	0.04685090109705925	True
44199	7	0.04703739657998085	True
44200	0	-0.2659335136413574	False
44201	1	-0.17674821615219116	False
44202	2	-0.11939611285924911	False
44203	3	0.029806431382894516	False
44204	4	0.03651683032512665	False
44205	5	0.039783552289009094	False
44206	6	0.13603052496910095	False
44207	7	0.24248631298542023	False
44208	0	0.005602068733423948	True
44209	1	0.010094642639160156	True
44210	2	0.01806928962469101	True
44211	3	0.025708522647619247	True
44212	4	0.03157762810587883	True
44213	5	0.06101279333233833	True
44214	6	0.1740613430738449	True
44215	7	0.3162250220775604	True
44216	0	-0.13143204152584076	False
44217	1	-0.07659798115491867	False
44218	2	-0.06962977349758148	False
44219	3	-0.013762345537543297	False
44220	4	-0.0040731607005000114	False
44221	5	0.0020090031903237104	False
44222	6	0.003449767827987671	False
44223	7	0.2156325876712799	False
44224	0	-0.05424445867538452	True
44225	1	-0.04972510412335396	True
44226	2	-0.042423833161592484	True
44227	3	-0.03847631439566612	True
44228	4	-0.01161256805062294	True
44229	5	0.03029649704694748	True
44230	6	0.10093162208795547	True
44231	7	0.5184288620948792	True
44232	0	-0.2461782693862915	False
44233	1	-0.09122560918331146	False
44234	2	-0.06761810183525085	False
44235	3	-0.025884337723255157	False
44236	4	-0.008925746195018291	False
44237	5	0.03478187695145607	False
44238	6	0.15612752735614777	False
44239	7	0.16462254524230957	False
44240	0	-0.4639035761356354	True
44241	1	-0.12148365378379822	True
44242	2	-0.032861001789569855	True
44243	3	0.008868401870131493	True
44244	4	0.08089787513017654	True
44245	5	0.18608662486076355	True
44246	6	0.5532517433166504	True
44247	7	0.8724716305732727	True
44248	0	-0.276683509349823	False
44249	1	-0.09234638512134552	False
44250	2	-0.01805419661104679	False
44251	3	0.013671955093741417	False
44252	4	0.036889273673295975	False
44253	5	0.04170244559645653	False
44254	6	0.07246017456054688	False
44255	7	0.12012820690870285	False
44256	0	-0.005574395414441824	True
44257	1	0.007985575124621391	True
44258	2	0.025217685848474503	True
44259	3	0.034689340740442276	True
44260	4	0.07052864879369736	True
44261	5	0.08681455999612808	True
44262	6	0.09397692233324051	True
44263	7	0.12279938161373138	True
44264	0	-0.09997908025979996	False
44265	1	-0.09743992239236832	False
44266	2	-0.06606315821409225	False
44267	3	-0.05708736181259155	False
44268	4	-0.053894780576229095	False
44269	5	-0.04351472854614258	False
44270	6	0.05322067439556122	False
44271	7	0.211109459400177	False
44272	0	-0.18609973788261414	True
44273	1	-0.13845936954021454	True
44274	2	-0.09475863724946976	True
44275	3	-0.09362941980361938	True
44276	4	-0.061763763427734375	True
44277	5	-0.03418389707803726	True
44278	6	0.12295839190483093	True
44279	7	1.2760391235351562	True
44280	0	-0.29188427329063416	False
44281	1	-0.277990460395813	False
44282	2	0.02610050141811371	False
44283	3	0.0657014474272728	False
44284	4	0.06803774833679199	False
44285	5	0.0703243687748909	False
44286	6	0.07304728776216507	False
44287	7	0.08399064838886261	False
44288	0	-0.05694834142923355	True
44289	1	-0.0029397718608379364	True
44290	2	0.050517499446868896	True
44291	3	0.05928146839141846	True
44292	4	0.07128939032554626	True
44293	5	0.08007663488388062	True
44294	6	0.25650861859321594	True
44295	7	0.3992730379104614	True
44296	0	-0.1652761995792389	False
44297	1	-0.12975744903087616	False
44298	2	-0.11000903695821762	False
44299	3	-0.018797794356942177	False
44300	4	-0.015098936855793	False
44301	5	0.0538976676762104	False
44302	6	0.15799881517887115	False
44303	7	0.18604803085327148	False
44304	0	-0.5817838907241821	True
44305	1	-0.24257488548755646	True
44306	2	-0.025369679555296898	True
44307	3	0.012105593457818031	True
44308	4	0.019796207547187805	True
44309	5	0.06222774460911751	True
44310	6	0.1147787794470787	True
44311	7	0.6224414110183716	True
44312	0	-0.17119714617729187	False
44313	1	-0.039392177015542984	False
44314	2	-0.015671376138925552	False
44315	3	-0.003306837985292077	False
44316	4	0.023751115426421165	False
44317	5	0.025487683713436127	False
44318	6	0.091916024684906	False
44319	7	0.1371348351240158	False
44320	0	-0.15745477378368378	True
44321	1	-0.09878364950418472	True
44322	2	-0.07320774346590042	True
44323	3	-0.0037293999921530485	True
44324	4	0.045916393399238586	True
44325	5	0.05842192843556404	True
44326	6	0.17124208807945251	True
44327	7	0.2768292725086212	True
44328	0	-0.10078120231628418	False
44329	1	-0.07489577680826187	False
44330	2	-0.0636335164308548	False
44331	3	0.009508611634373665	False
44332	4	0.01400343794375658	False
44333	5	0.027680018916726112	False
44334	6	0.0816878005862236	False
44335	7	0.13723738491535187	False
44336	0	-0.08430333435535431	True
44337	1	-0.0744863897562027	True
44338	2	-0.045620147138834	True
44339	3	-0.02576981484889984	True
44340	4	-0.02303270809352398	True
44341	5	0.029374083504080772	True
44342	6	0.16545020043849945	True
44343	7	0.27146634459495544	True
44344	0	-0.25796833634376526	False
44345	1	-0.12361638993024826	False
44346	2	-0.06470911204814911	False
44347	3	-0.028198137879371643	False
44348	4	-0.012831849977374077	False
44349	5	0.005086170043796301	False
44350	6	0.01140997651964426	False
44351	7	0.3781212866306305	False
44352	0	-0.51304692029953	True
44353	1	-0.04976172000169754	True
44354	2	-0.034608472138643265	True
44355	3	-0.030344294384121895	True
44356	4	-0.022822914645075798	True
44357	5	0.014026312157511711	True
44358	6	0.019730791449546814	True
44359	7	0.7766082286834717	True
44360	0	-0.09821754693984985	False
44361	1	-0.09039098769426346	False
44362	2	-0.07247872650623322	False
44363	3	-0.03844704106450081	False
44364	4	-0.013644273392856121	False
44365	5	0.005310599226504564	False
44366	6	0.015443257056176662	False
44367	7	0.06194697692990303	False
44368	0	-0.38020339608192444	True
44369	1	-0.31639379262924194	True
44370	2	-0.1595887839794159	True
44371	3	-0.0695723369717598	True
44372	4	0.01498330943286419	True
44373	5	0.08459261804819107	True
44374	6	0.08787737041711807	True
44375	7	2.8766071796417236	True
44376	0	-0.07217025011777878	False
44377	1	-0.049138572067022324	False
44378	2	-0.04114266857504845	False
44379	3	-0.020139792934060097	False
44380	4	0.009061334654688835	False
44381	5	0.01995215378701687	False
44382	6	0.02623125910758972	False
44383	7	0.10113205015659332	False
44384	0	-0.26546627283096313	True
44385	1	-0.14715132117271423	True
44386	2	-0.12530042231082916	True
44387	3	-0.09875880181789398	True
44388	4	-0.03497517108917236	True
44389	5	-0.015538312494754791	True
44390	6	0.06583999842405319	True
44391	7	1.8450915813446045	True
44392	0	-0.12676851451396942	False
44393	1	-0.08530014753341675	False
44394	2	-0.076800137758255	False
44395	3	-0.06745779514312744	False
44396	4	-0.05546194314956665	False
44397	5	0.001494571566581726	False
44398	6	0.20115013420581818	False
44399	7	0.22158707678318024	False
44400	0	-0.12273934483528137	True
44401	1	-0.09857169538736343	True
44402	2	-0.06504672020673752	True
44403	3	-0.036200154572725296	True
44404	4	-0.022189557552337646	True
44405	5	-0.019978441298007965	True
44406	6	0.20010939240455627	True
44407	7	0.20199601352214813	True
44408	0	-0.20281991362571716	False
44409	1	-0.07268255949020386	False
44410	2	-0.065557561814785	False
44411	3	-0.046418625861406326	False
44412	4	-0.03143101558089256	False
44413	5	0.02457147091627121	False
44414	6	0.03677070885896683	False
44415	7	0.27097734808921814	False
44416	0	-0.2473554015159607	True
44417	1	-0.2375309020280838	True
44418	2	-0.141207754611969	True
44419	3	-0.07080589979887009	True
44420	4	-0.04267331585288048	True
44421	5	0.14248546957969666	True
44422	6	0.3210279941558838	True
44423	7	0.32536178827285767	True
44424	0	-0.40165719389915466	False
44425	1	-0.01094378624111414	False
44426	2	0.03291653096675873	False
44427	3	0.03667470067739487	False
44428	4	0.04968875274062157	False
44429	5	0.05442763492465019	False
44430	6	0.06924813985824585	False
44431	7	0.09146431088447571	False
44432	0	-0.1583552062511444	True
44433	1	0.022314073517918587	True
44434	2	0.04136699065566063	True
44435	3	0.0436556413769722	True
44436	4	0.05233746021986008	True
44437	5	0.07523201406002045	True
44438	6	0.10645908117294312	True
44439	7	0.3083060383796692	True
44440	0	-0.1548803299665451	False
44441	1	-0.09601748734712601	False
44442	2	-0.09036172181367874	False
44443	3	-0.0585196278989315	False
44444	4	-0.007885932922363281	False
44445	5	0.04769063740968704	False
44446	6	0.07471942901611328	False
44447	7	0.17974057793617249	False
44448	0	-0.3581136167049408	True
44449	1	-0.3316193222999573	True
44450	2	-0.06956461071968079	True
44451	3	0.03610764816403389	True
44452	4	0.047415778040885925	True
44453	5	0.35943758487701416	True
44454	6	0.3663545846939087	True
44455	7	1.1276215314865112	True
44456	0	-0.32306578755378723	False
44457	1	-0.03352249786257744	False
44458	2	-0.027569934725761414	False
44459	3	-0.004186009522527456	False
44460	4	0.03973067179322243	False
44461	5	0.051709845662117004	False
44462	6	0.054934222251176834	False
44463	7	0.06712937355041504	False
44464	0	-0.027446972206234932	True
44465	1	0.0005352752050384879	True
44466	2	0.012487128376960754	True
44467	3	0.022547628730535507	True
44468	4	0.02921413630247116	True
44469	5	0.07096271961927414	True
44470	6	0.1423168033361435	True
44471	7	0.707951009273529	True
44472	0	-0.1672220379114151	False
44473	1	-0.007983287796378136	False
44474	2	0.007861507125198841	False
44475	3	0.007905208505690098	False
44476	4	0.00915060006082058	False
44477	5	0.019866514950990677	False
44478	6	0.035111382603645325	False
44479	7	0.051488008350133896	False
44480	0	-0.007698505185544491	True
44481	1	0.01867121085524559	True
44482	2	0.01909955032169819	True
44483	3	0.027369802817702293	True
44484	4	0.028165303170681	True
44485	5	0.02944464609026909	True
44486	6	0.032495494931936264	True
44487	7	0.09060873091220856	True
44488	0	-0.402147114276886	False
44489	1	-0.1076982319355011	False
44490	2	-0.07883692532777786	False
44491	3	-0.017925994470715523	False
44492	4	-0.01363832876086235	False
44493	5	0.05444356054067612	False
44494	6	0.0568959079682827	False
44495	7	0.24982382357120514	False
44496	0	-0.05072489380836487	True
44497	1	-0.022289765998721123	True
44498	2	-0.0004944365937262774	True
44499	3	0.0265167448669672	True
44500	4	0.06573878973722458	True
44501	5	0.06931441277265549	True
44502	6	0.1075444445014	True
44503	7	0.21487866342067719	True
44504	0	-0.1040799468755722	False
44505	1	-0.0015242372173815966	False
44506	2	0.0001470197457820177	False
44507	3	0.022047987207770348	False
44508	4	0.05159170180559158	False
44509	5	0.07450687885284424	False
44510	6	0.08362507820129395	False
44511	7	0.12166349589824677	False
44512	0	-0.025280818343162537	True
44513	1	0.04100188985466957	True
44514	2	0.04567655920982361	True
44515	3	0.05218220874667168	True
44516	4	0.055576518177986145	True
44517	5	0.07586284726858139	True
44518	6	0.09935840964317322	True
44519	7	0.15638431906700134	True
44520	0	-0.32895752787590027	False
44521	1	0.008220174349844456	False
44522	2	0.01778038591146469	False
44523	3	0.0179047342389822	False
44524	4	0.04831184446811676	False
44525	5	0.053109217435121536	False
44526	6	0.06440789997577667	False
44527	7	0.09202386438846588	False
44528	0	-0.04199232533574104	True
44529	1	0.021103806793689728	True
44530	2	0.028438633307814598	True
44531	3	0.034631043672561646	True
44532	4	0.037189681082963943	True
44533	5	0.047185562551021576	True
44534	6	0.05025412142276764	True
44535	7	0.05436285212635994	True
44536	0	-0.0038148630410432816	False
44537	1	0.03568552806973457	False
44538	2	0.04195995256304741	False
44539	3	0.050915561616420746	False
44540	4	0.058016806840896606	False
44541	5	0.07050509750843048	False
44542	6	0.0781402662396431	False
44543	7	0.08597607910633087	False
44544	0	-0.1277429312467575	True
44545	1	0.04147622361779213	True
44546	2	0.058931395411491394	True
44547	3	0.06544417142868042	True
44548	4	0.0702672153711319	True
44549	5	0.07097400724887848	True
44550	6	0.1262177675962448	True
44551	7	0.1934725046157837	True
44552	0	-0.22505100071430206	False
44553	1	0.018124688416719437	False
44554	2	0.03285279870033264	False
44555	3	0.0351109616458416	False
44556	4	0.0408521443605423	False
44557	5	0.04471248388290405	False
44558	6	0.05058438330888748	False
44559	7	0.1109720841050148	False
44560	0	0.03382941707968712	True
44561	1	0.03495755419135094	True
44562	2	0.03518820181488991	True
44563	3	0.03612130880355835	True
44564	4	0.0391511470079422	True
44565	5	0.04402751848101616	True
44566	6	0.045756351202726364	True
44567	7	0.05778402462601662	True
44568	0	-0.187075674533844	False
44569	1	-0.16193503141403198	False
44570	2	-0.13801665604114532	False
44571	3	-0.11090750992298126	False
44572	4	-0.00045762499212287366	False
44573	5	0.0075598834082484245	False
44574	6	0.030152278020977974	False
44575	7	0.4688451588153839	False
44576	0	-0.03290294483304024	True
44577	1	-0.02706807665526867	True
44578	2	-0.023780060932040215	True
44579	3	-0.009568743407726288	True
44580	4	-0.006264905910938978	True
44581	5	0.0274391770362854	True
44582	6	0.029412219300866127	True
44583	7	0.1958961933851242	True
44584	0	-0.12867747247219086	False
44585	1	-0.05221689119935036	False
44586	2	-0.044701214879751205	False
44587	3	-0.03695843368768692	False
44588	4	-0.02239624410867691	False
44589	5	0.05304820090532303	False
44590	6	0.07489003241062164	False
44591	7	0.1403248906135559	False
44592	0	-0.32414060831069946	True
44593	1	-0.10448408871889114	True
44594	2	-0.049506884068250656	True
44595	3	0.011265930719673634	True
44596	4	0.02138945274055004	True
44597	5	0.03209007531404495	True
44598	6	0.20602725446224213	True
44599	7	0.28905805945396423	True
44600	0	-0.29742589592933655	False
44601	1	-0.22657008469104767	False
44602	2	-0.19494792819023132	False
44603	3	0.06918109953403473	False
44604	4	0.06997781246900558	False
44605	5	0.08006379008293152	False
44606	6	0.09065264463424683	False
44607	7	0.0977955088019371	False
44608	0	0.05787404999136925	True
44609	1	0.06417451798915863	True
44610	2	0.06661530584096909	True
44611	3	0.06950708478689194	True
44612	4	0.07577434182167053	True
44613	5	0.08150682598352432	True
44614	6	0.08925791084766388	True
44615	7	0.09533169120550156	True
44616	0	-0.07781608402729034	False
44617	1	-0.06404150277376175	False
44618	2	-0.051947593688964844	False
44619	3	-0.04448894038796425	False
44620	4	-0.04182824492454529	False
44621	5	-0.04080294445157051	False
44622	6	-0.03188256919384003	False
44623	7	0.01110936887562275	False
44624	0	-0.043701693415641785	True
44625	1	-0.04312819615006447	True
44626	2	-0.04025894030928612	True
44627	3	-0.029153794050216675	True
44628	4	-0.023850105702877045	True
44629	5	-0.023021169006824493	True
44630	6	-0.017728431150317192	True
44631	7	0.771684467792511	True
44632	0	-0.2765721082687378	False
44633	1	-0.0063765388913452625	False
44634	2	0.0007150659803301096	False
44635	3	0.005485286004841328	False
44636	4	0.006126852706074715	False
44637	5	0.011075528338551521	False
44638	6	0.019706852734088898	False
44639	7	0.11327634006738663	False
44640	0	-0.05020979046821594	True
44641	1	-0.008416050113737583	True
44642	2	-0.004603759851306677	True
44643	3	-0.003942123148590326	True
44644	4	-0.00046136300079524517	True
44645	5	0.0015013250522315502	True
44646	6	0.02520066313445568	True
44647	7	0.23242564499378204	True
44648	0	-0.451546311378479	False
44649	1	-0.055884648114442825	False
44650	2	-0.026378102600574493	False
44651	3	-0.007933967746794224	False
44652	4	0.007016304414719343	False
44653	5	0.00993148423731327	False
44654	6	0.011579910293221474	False
44655	7	0.028748787939548492	False
44656	0	-0.06164964661002159	True
44657	1	-0.04566524177789688	True
44658	2	-0.0007733482052572072	True
44659	3	0.00395871140062809	True
44660	4	0.0633312240242958	True
44661	5	0.2107093781232834	True
44662	6	0.2163712978363037	True
44663	7	0.298266738653183	True
44664	0	-0.48126450181007385	False
44665	1	-0.030913829803466797	False
44666	2	-0.025155993178486824	False
44667	3	0.011511891148984432	False
44668	4	0.02018779143691063	False
44669	5	0.05690258368849754	False
44670	6	0.09472701698541641	False
44671	7	0.13884177803993225	False
44672	0	-0.015456545166671276	True
44673	1	0.028630737215280533	True
44674	2	0.03246854245662689	True
44675	3	0.03471825644373894	True
44676	4	0.043803535401821136	True
44677	5	0.050019025802612305	True
44678	6	0.056133341044187546	True
44679	7	0.06745103746652603	True
44680	0	-0.3176823556423187	False
44681	1	-0.09488373249769211	False
44682	2	-0.014876660890877247	False
44683	3	-0.014026591554284096	False
44684	4	-0.004153914749622345	False
44685	5	-0.0024261889047920704	False
44686	6	-0.0003496580757200718	False
44687	7	0.3487849235534668	False
44688	0	-0.025562813505530357	True
44689	1	-0.02146103046834469	True
44690	2	-0.009832820855081081	True
44691	3	-0.0035379689652472734	True
44692	4	0.0015692571178078651	True
44693	5	0.0022995027247816324	True
44694	6	0.012218235991895199	True
44695	7	0.10295999050140381	True
44696	0	-0.27649256587028503	False
44697	1	-0.17298568785190582	False
44698	2	0.0040694898925721645	False
44699	3	0.008713295683264732	False
44700	4	0.044181544333696365	False
44701	5	0.06104114651679993	False
44702	6	0.07144089043140411	False
44703	7	0.09372223168611526	False
44704	0	0.0457327626645565	True
44705	1	0.053676970303058624	True
44706	2	0.056022971868515015	True
44707	3	0.057039108127355576	True
44708	4	0.0759943276643753	True
44709	5	0.09225021302700043	True
44710	6	0.0932384580373764	True
44711	7	0.12069449573755264	True
44712	0	-0.45878055691719055	False
44713	1	-0.017250511795282364	False
44714	2	-0.013171487487852573	False
44715	3	-0.004658952821046114	False
44716	4	-0.00392349436879158	False
44717	5	0.003020178060978651	False
44718	6	0.009711784310638905	False
44719	7	0.011803100816905499	False
44720	0	-0.006344744004309177	True
44721	1	-0.001410463242791593	True
44722	2	0.0009545211214572191	True
44723	3	0.005885295569896698	True
44724	4	0.024285579100251198	True
44725	5	0.02721409499645233	True
44726	6	0.08402971923351288	True
44727	7	0.5922471880912781	True
44728	0	-0.42882978916168213	False
44729	1	-0.24684683978557587	False
44730	2	0.007641516160219908	False
44731	3	0.018983440473675728	False
44732	4	0.03492075949907303	False
44733	5	0.05682654306292534	False
44734	6	0.062166593968868256	False
44735	7	0.24052923917770386	False
44736	0	-0.0779367983341217	True
44737	1	-0.03649752587080002	True
44738	2	0.01005476899445057	True
44739	3	0.013393288478255272	True
44740	4	0.015519463457167149	True
44741	5	0.030274881049990654	True
44742	6	0.06919095665216446	True
44743	7	0.41796553134918213	True
44744	0	-0.07311806827783585	False
44745	1	-0.06142941489815712	False
44746	2	-0.061092816293239594	False
44747	3	-0.0452069416642189	False
44748	4	-0.040250856429338455	False
44749	5	-0.029670393094420433	False
44750	6	-0.023436229676008224	False
44751	7	0.006138500291854143	False
44752	0	-0.1309414505958557	True
44753	1	-0.10544826090335846	True
44754	2	-0.03684772551059723	True
44755	3	-0.03154798597097397	True
44756	4	-0.026942629367113113	True
44757	5	-0.02577204443514347	True
44758	6	0.140642449259758	True
44759	7	0.8086053133010864	True
44760	0	-0.1876709759235382	False
44761	1	-0.0740148201584816	False
44762	2	-0.05712835490703583	False
44763	3	-0.032612964510917664	False
44764	4	-0.022809887304902077	False
44765	5	-0.022249391302466393	False
44766	6	0.05734385922551155	False
44767	7	0.2559654116630554	False
44768	0	-0.1884036809206009	True
44769	1	-0.12290836870670319	True
44770	2	-0.07032369077205658	True
44771	3	-0.06705273687839508	True
44772	4	-0.06148289516568184	True
44773	5	-0.05399583280086517	True
44774	6	-0.006565005052834749	True
44775	7	0.5521485805511475	True
44776	0	-0.40251198410987854	False
44777	1	-0.3769907057285309	False
44778	2	-0.22638417780399323	False
44779	3	0.08702656626701355	False
44780	4	0.09481263905763626	False
44781	5	0.1010030210018158	False
44782	6	0.10136845707893372	False
44783	7	0.16047857701778412	False
44784	0	-0.1177259162068367	True
44785	1	-0.0642726868391037	True
44786	2	0.05211665853857994	True
44787	3	0.05805721879005432	True
44788	4	0.09390489757061005	True
44789	5	0.10765321552753448	True
44790	6	0.14042815566062927	True
44791	7	0.3152358829975128	True
44792	0	-0.3760695457458496	False
44793	1	-0.19244101643562317	False
44794	2	-0.05886536091566086	False
44795	3	0.006291380152106285	False
44796	4	0.012717957608401775	False
44797	5	0.02677404135465622	False
44798	6	0.23893161118030548	False
44799	7	0.2646423578262329	False
44800	0	-0.05340345948934555	True
44801	1	-0.015057542361319065	True
44802	2	-0.007428730372339487	True
44803	3	0.0035585842560976744	True
44804	4	0.00650147395208478	True
44805	5	0.045555856078863144	True
44806	6	0.048025909811258316	True
44807	7	0.12024448812007904	True
44808	0	-0.10764361172914505	False
44809	1	-0.07373471558094025	False
44810	2	-0.055489249527454376	False
44811	3	-0.05181139335036278	False
44812	4	-0.04758618772029877	False
44813	5	-0.02389758825302124	False
44814	6	-0.01025841012597084	False
44815	7	0.012269009836018085	False
44816	0	-0.07935385406017303	True
44817	1	-0.07726507633924484	True
44818	2	-0.028640266507864	True
44819	3	-0.025827674195170403	True
44820	4	-0.012711706571280956	True
44821	5	-0.009713929146528244	True
44822	6	0.03690747544169426	True
44823	7	1.1821670532226562	True
44824	0	-0.5495450496673584	False
44825	1	-0.07595697790384293	False
44826	2	-0.07275834679603577	False
44827	3	0.026030028238892555	False
44828	4	0.07825490087270737	False
44829	5	0.10495619475841522	False
44830	6	0.11569387465715408	False
44831	7	0.15979540348052979	False
44832	0	-0.20117540657520294	True
44833	1	-0.03125327453017235	True
44834	2	0.04794503375887871	True
44835	3	0.05711868032813072	True
44836	4	0.0629342570900917	True
44837	5	0.06538590043783188	True
44838	6	0.07755482941865921	True
44839	7	0.12365780025720596	True
44840	0	-0.22088192403316498	False
44841	1	-0.14328455924987793	False
44842	2	-0.09097061306238174	False
44843	3	-0.028389083221554756	False
44844	4	0.0021854538936167955	False
44845	5	0.038527414202690125	False
44846	6	0.09049009531736374	False
44847	7	0.17870467901229858	False
44848	0	-0.1649780571460724	True
44849	1	-0.13924969732761383	True
44850	2	-0.1297839879989624	True
44851	3	0.10020726174116135	True
44852	4	0.14154891669750214	True
44853	5	0.2127184420824051	True
44854	6	0.24303869903087616	True
44855	7	0.2629070580005646	True
44856	0	-0.22926731407642365	False
44857	1	-0.15802651643753052	False
44858	2	-0.03800985589623451	False
44859	3	-0.02156621590256691	False
44860	4	-0.008188913576304913	False
44861	5	-0.003617328591644764	False
44862	6	0.020055323839187622	False
44863	7	0.45284461975097656	False
44864	0	-0.08048115670681	True
44865	1	-0.07608412206172943	True
44866	2	-0.025287458673119545	True
44867	3	-0.024161672219634056	True
44868	4	-0.022306174039840698	True
44869	5	-0.009039335884153843	True
44870	6	0.018502725288271904	True
44871	7	0.2542613446712494	True
44872	0	-0.5123706459999084	False
44873	1	0.01798424683511257	False
44874	2	0.01893472485244274	False
44875	3	0.019394367933273315	False
44876	4	0.02171490713953972	False
44877	5	0.03830200806260109	False
44878	6	0.04196740686893463	False
44879	7	0.06645040214061737	False
44880	0	-0.017331473529338837	True
44881	1	0.0032099648378789425	True
44882	2	0.007783452980220318	True
44883	3	0.02411547675728798	True
44884	4	0.03946087136864662	True
44885	5	0.04084179550409317	True
44886	6	0.06827158480882645	True
44887	7	0.335225373506546	True
44888	0	-0.48808175325393677	False
44889	1	-0.05489606410264969	False
44890	2	-0.04945112764835358	False
44891	3	-0.03454233705997467	False
44892	4	-0.015521718189120293	False
44893	5	-0.00983065739274025	False
44894	6	0.03828693553805351	False
44895	7	0.04713909327983856	False
44896	0	-0.038520824164152145	True
44897	1	-0.014930374920368195	True
44898	2	-0.006802572403103113	True
44899	3	-0.00021246718824841082	True
44900	4	0.004717984702438116	True
44901	5	0.016380872577428818	True
44902	6	0.13654039800167084	True
44903	7	0.17183582484722137	True
44904	0	-0.236137256026268	False
44905	1	-0.22794651985168457	False
44906	2	-0.05319006368517876	False
44907	3	-0.020411532372236252	False
44908	4	0.03686976805329323	False
44909	5	0.058792099356651306	False
44910	6	0.06689169257879257	False
44911	7	0.1504698544740677	False
44912	0	-0.0958252102136612	True
44913	1	-0.06370018422603607	True
44914	2	0.029688391834497452	True
44915	3	0.048433396965265274	True
44916	4	0.0584169439971447	True
44917	5	0.08658378571271896	True
44918	6	0.10001350194215775	True
44919	7	0.1293100118637085	True
44920	0	-0.22160659730434418	False
44921	1	-0.04961590841412544	False
44922	2	-0.04414806514978409	False
44923	3	-0.00706978514790535	False
44924	4	0.017654184252023697	False
44925	5	0.020502345636487007	False
44926	6	0.09027575701475143	False
44927	7	0.099565289914608	False
44928	0	-0.6760026216506958	True
44929	1	-0.022406885400414467	True
44930	2	0.018499717116355896	True
44931	3	0.022776436060667038	True
44932	4	0.08246288448572159	True
44933	5	0.09309761971235275	True
44934	6	0.3177816569805145	True
44935	7	0.3555300235748291	True
44936	0	-0.17035327851772308	False
44937	1	-0.15201979875564575	False
44938	2	-0.0839202031493187	False
44939	3	-0.043388888239860535	False
44940	4	-0.008656688034534454	False
44941	5	0.028142673894762993	False
44942	6	0.10830209404230118	False
44943	7	0.1261424571275711	False
44944	0	-0.12370754778385162	True
44945	1	-0.08840629458427429	True
44946	2	-0.08172328025102615	True
44947	3	-0.05376231670379639	True
44948	4	0.057555317878723145	True
44949	5	0.058059629052877426	True
44950	6	0.13108526170253754	True
44951	7	0.41106978058815	True
44952	0	-0.4961470365524292	False
44953	1	0.016661755740642548	False
44954	2	0.024169502779841423	False
44955	3	0.030989615246653557	False
44956	4	0.048605360090732574	False
44957	5	0.053516387939453125	False
44958	6	0.05486350879073143	False
44959	7	0.06805704534053802	False
44960	0	-0.1210462898015976	True
44961	1	-0.014490736648440361	True
44962	2	0.016574183478951454	True
44963	3	0.03284212946891785	True
44964	4	0.06691145151853561	True
44965	5	0.0675201565027237	True
44966	6	0.07532866299152374	True
44967	7	0.08843475580215454	True
44968	0	-0.11908237636089325	False
44969	1	-0.10821617394685745	False
44970	2	-0.07370062172412872	False
44971	3	-0.06749304383993149	False
44972	4	-0.026310961693525314	False
44973	5	0.04584263265132904	False
44974	6	0.05751501023769379	False
44975	7	0.1720229834318161	False
44976	0	-0.13984642922878265	True
44977	1	-0.08386502414941788	True
44978	2	-0.07210545241832733	True
44979	3	-0.0550735667347908	True
44980	4	0.06719384342432022	True
44981	5	0.08653678745031357	True
44982	6	0.11672226339578629	True
44983	7	0.2394064962863922	True
44984	0	-0.21579529345035553	False
44985	1	-0.031195560470223427	False
44986	2	-0.019391799345612526	False
44987	3	-0.019381031394004822	False
44988	4	-0.019265390932559967	False
44989	5	-0.015954358503222466	False
44990	6	0.0013217952800914645	False
44991	7	0.0026314749848097563	False
44992	0	-0.22468093037605286	True
44993	1	-0.08371634036302567	True
44994	2	-0.041867487132549286	True
44995	3	-0.026891181245446205	True
44996	4	-0.004949518479406834	True
44997	5	0.003653282066807151	True
44998	6	0.040214959532022476	True
44999	7	0.8084707856178284	True
45000	0	-0.06160959228873253	False
45001	1	-0.05918694660067558	False
45002	2	-0.056669414043426514	False
45003	3	-0.027979858219623566	False
45004	4	-0.014932218007743359	False
45005	5	-0.003388006240129471	False
45006	6	0.006333637982606888	False
45007	7	0.01388301607221365	False
45008	0	-0.3296493887901306	True
45009	1	-0.032222624868154526	True
45010	2	-0.029462944716215134	True
45011	3	-0.016864608973264694	True
45012	4	-0.015110773965716362	True
45013	5	-0.0003662068920675665	True
45014	6	0.029523368924856186	True
45015	7	0.877573549747467	True
45016	0	-0.46420818567276	False
45017	1	0.011969043873250484	False
45018	2	0.01617213897407055	False
45019	3	0.02948218397796154	False
45020	4	0.048840686678886414	False
45021	5	0.09616361558437347	False
45022	6	0.09929201751947403	False
45023	7	0.10280116647481918	False
45024	0	-0.0990096777677536	True
45025	1	-0.002928544767200947	True
45026	2	-0.0029028221033513546	True
45027	3	0.0382484570145607	True
45028	4	0.06472578644752502	True
45029	5	0.0681973546743393	True
45030	6	0.07043939083814621	True
45031	7	0.09254835546016693	True
45032	0	-0.3206496238708496	False
45033	1	-0.00921795517206192	False
45034	2	0.0027521979063749313	False
45035	3	0.014576236717402935	False
45036	4	0.028894221410155296	False
45037	5	0.04634784534573555	False
45038	6	0.05558989569544792	False
45039	7	0.0825757160782814	False
45040	0	-0.06775540858507156	True
45041	1	-0.03701980784535408	True
45042	2	-0.004268787335604429	True
45043	3	0.02923264540731907	True
45044	4	0.03104729950428009	True
45045	5	0.04711025953292847	True
45046	6	0.04925986006855965	True
45047	7	0.05118906497955322	True
45048	0	-0.09637238830327988	False
45049	1	-0.06854915618896484	False
45050	2	-0.03898756951093674	False
45051	3	-0.026517091318964958	False
45052	4	-0.014956129714846611	False
45053	5	-0.004322553984820843	False
45054	6	0.009808290749788284	False
45055	7	0.11048470437526703	False
45056	0	-0.16422848403453827	True
45057	1	-0.08084137737751007	True
45058	2	-0.07351512461900711	True
45059	3	-0.05447985976934433	True
45060	4	-0.045708779245615005	True
45061	5	-0.04315478354692459	True
45062	6	-0.038454532623291016	True
45063	7	0.7488626837730408	True
45064	0	-0.4512256979942322	False
45065	1	-0.15807293355464935	False
45066	2	-0.04033596068620682	False
45067	3	-0.006483474746346474	False
45068	4	0.03153082728385925	False
45069	5	0.04593106731772423	False
45070	6	0.14971715211868286	False
45071	7	0.32507389783859253	False
45072	0	-0.05392750725150108	True
45073	1	-0.008293391205370426	True
45074	2	0.010249068029224873	True
45075	3	0.012577909044921398	True
45076	4	0.023080570623278618	True
45077	5	0.02742418646812439	True
45078	6	0.04244467243552208	True
45079	7	0.04578395187854767	True
45080	0	-0.3199337422847748	False
45081	1	-0.09637027978897095	False
45082	2	-0.022426102310419083	False
45083	3	0.0016534531023353338	False
45084	4	0.04414040595293045	False
45085	5	0.04854924976825714	False
45086	6	0.05225648358464241	False
45087	7	0.09752536565065384	False
45088	0	-0.041052237153053284	True
45089	1	-0.040041614323854446	True
45090	2	-0.03753375634551048	True
45091	3	-0.022744955494999886	True
45092	4	0.04663170129060745	True
45093	5	0.08350079506635666	True
45094	6	0.11535461992025375	True
45095	7	0.16208575665950775	True
45096	0	-0.5002434253692627	False
45097	1	-0.007237643469125032	False
45098	2	0.03442221134901047	False
45099	3	0.04659966751933098	False
45100	4	0.05014052242040634	False
45101	5	0.0572393424808979	False
45102	6	0.057444896548986435	False
45103	7	0.10532917082309723	False
45104	0	-0.19170494377613068	True
45105	1	-0.06418967247009277	True
45106	2	-0.028334392234683037	True
45107	3	0.03859136998653412	True
45108	4	0.08829674869775772	True
45109	5	0.0888604074716568	True
45110	6	0.10917004942893982	True
45111	7	0.1509035974740982	True
45112	0	-0.058418117463588715	False
45113	1	-0.05459222570061684	False
45114	2	-0.05248689278960228	False
45115	3	-0.05233011767268181	False
45116	4	-0.05188330262899399	False
45117	5	-0.051286496222019196	False
45118	6	-0.051207754760980606	False
45119	7	-0.050999999046325684	False
45120	0	-0.05202070623636246	True
45121	1	-0.05122324451804161	True
45122	2	-0.0509498193860054	True
45123	3	-0.050759121775627136	True
45124	4	-0.05070579797029495	True
45125	5	-0.05036411061882973	True
45126	6	0.3285769522190094	True
45127	7	0.781676709651947	True
45128	0	-0.327144980430603	False
45129	1	-0.13919395208358765	False
45130	2	-0.09421777725219727	False
45131	3	-0.040017642080783844	False
45132	4	0.037994954735040665	False
45133	5	0.07926137745380402	False
45134	6	0.16309867799282074	False
45135	7	0.25144821405410767	False
45136	0	-0.05695171281695366	True
45137	1	-0.054623156785964966	True
45138	2	-0.052209291607141495	True
45139	3	-0.021476197987794876	True
45140	4	-0.016917791217565536	True
45141	5	0.050753381103277206	True
45142	6	0.06398626416921616	True
45143	7	0.08242760598659515	True
45144	0	-0.3713635206222534	False
45145	1	-0.2616559565067291	False
45146	2	-0.0368768610060215	False
45147	3	0.018346089869737625	False
45148	4	0.03886992856860161	False
45149	5	0.09354059398174286	False
45150	6	0.10205961018800735	False
45151	7	0.10530328750610352	False
45152	0	-0.08902958035469055	True
45153	1	-0.022010542452335358	True
45154	2	0.014228852465748787	True
45155	3	0.022425150498747826	True
45156	4	0.066755510866642	True
45157	5	0.07125803828239441	True
45158	6	0.09397414326667786	True
45159	7	0.2183791697025299	True
45160	0	-0.1383778601884842	False
45161	1	-0.08299674093723297	False
45162	2	-0.01788610965013504	False
45163	3	0.011825919151306152	False
45164	4	0.026485547423362732	False
45165	5	0.04934118688106537	False
45166	6	0.05048757791519165	False
45167	7	0.05274315923452377	False
45168	0	-0.1984996497631073	True
45169	1	-0.1645718663930893	True
45170	2	-0.11472097784280777	True
45171	3	-0.08132599294185638	True
45172	4	-0.04101097211241722	True
45173	5	0.06279254704713821	True
45174	6	0.07050930708646774	True
45175	7	0.5132082104682922	True
45176	0	-0.4926106035709381	False
45177	1	-0.1420331597328186	False
45178	2	0.014191778376698494	False
45179	3	0.031717751175165176	False
45180	4	0.04648800939321518	False
45181	5	0.049685630947351456	False
45182	6	0.06734024733304977	False
45183	7	0.09067575633525848	False
45184	0	0.0034572770819067955	True
45185	1	0.028730249032378197	True
45186	2	0.04163011163473129	True
45187	3	0.047051649540662766	True
45188	4	0.05075281113386154	True
45189	5	0.052704181522130966	True
45190	6	0.07515733689069748	True
45191	7	0.1473011076450348	True
45192	0	-0.2125503271818161	False
45193	1	-0.1368642896413803	False
45194	2	0.027193332090973854	False
45195	3	0.047104038298130035	False
45196	4	0.05232838913798332	False
45197	5	0.056650348007678986	False
45198	6	0.08018948882818222	False
45199	7	0.13180452585220337	False
45200	0	-0.31170549988746643	True
45201	1	-0.2446833997964859	True
45202	2	-0.09479989111423492	True
45203	3	-0.039846666157245636	True
45204	4	-0.014459853060543537	True
45205	5	0.09229477494955063	True
45206	6	0.30873802304267883	True
45207	7	0.3762613832950592	True
45208	0	-0.3964945077896118	False
45209	1	-0.2289348840713501	False
45210	2	-0.025571497157216072	False
45211	3	0.059347569942474365	False
45212	4	0.06269127875566483	False
45213	5	0.06414386630058289	False
45214	6	0.06957078725099564	False
45215	7	0.07055680453777313	False
45216	0	0.0037292970810085535	True
45217	1	0.02485674060881138	True
45218	2	0.039158228784799576	True
45219	3	0.04835556447505951	True
45220	4	0.05680040642619133	True
45221	5	0.06491565704345703	True
45222	6	0.06582926213741302	True
45223	7	0.13993582129478455	True
45224	0	-0.16945546865463257	False
45225	1	-0.14645899832248688	False
45226	2	-0.09462597966194153	False
45227	3	-0.04869168624281883	False
45228	4	-0.029386620968580246	False
45229	5	0.005319238640367985	False
45230	6	0.09772967547178268	False
45231	7	0.3454478979110718	False
45232	0	-0.256744921207428	True
45233	1	-0.07128246873617172	True
45234	2	-0.05480384826660156	True
45235	3	-0.03407808393239975	True
45236	4	-0.022918259724974632	True
45237	5	0.021562758833169937	True
45238	6	0.03699873760342598	True
45239	7	0.5637661218643188	True
45240	0	-0.5157448053359985	False
45241	1	0.014247952960431576	False
45242	2	0.03530039265751839	False
45243	3	0.038924477994441986	False
45244	4	0.04018453136086464	False
45245	5	0.04558907821774483	False
45246	6	0.047636985778808594	False
45247	7	0.055371057242155075	False
45248	0	0.0227988101541996	True
45249	1	0.03538888320326805	True
45250	2	0.03949186950922012	True
45251	3	0.043869297951459885	True
45252	4	0.04437065124511719	True
45253	5	0.04443199560046196	True
45254	6	0.05185998976230621	True
45255	7	0.061201997101306915	True
45256	0	-0.30500105023384094	False
45257	1	-0.04573866352438927	False
45258	2	-0.02276584506034851	False
45259	3	-0.02186514250934124	False
45260	4	-0.009951596148312092	False
45261	5	-0.008612360805273056	False
45262	6	0.0158784668892622	False
45263	7	0.07741092890501022	False
45264	0	-0.08691094815731049	True
45265	1	-0.03690295293927193	True
45266	2	-0.034822069108486176	True
45267	3	-0.00821245089173317	True
45268	4	0.008873234502971172	True
45269	5	0.012255883775651455	True
45270	6	0.01454889215528965	True
45271	7	0.6406022906303406	True
45272	0	-0.37961912155151367	False
45273	1	-0.035402268171310425	False
45274	2	0.01645856350660324	False
45275	3	0.01955137588083744	False
45276	4	0.06804917007684708	False
45277	5	0.08276037871837616	False
45278	6	0.10243122279644012	False
45279	7	0.10824186354875565	False
45280	0	-0.2556857466697693	True
45281	1	-0.15466520190238953	True
45282	2	-0.12303340435028076	True
45283	3	-0.04752478003501892	True
45284	4	-0.019609807059168816	True
45285	5	0.06437520682811737	True
45286	6	0.0706099420785904	True
45287	7	0.5222530364990234	True
45288	0	-0.30152177810668945	False
45289	1	-0.1418730467557907	False
45290	2	-0.01907641813158989	False
45291	3	0.008000506088137627	False
45292	4	0.030028246343135834	False
45293	5	0.03742572292685509	False
45294	6	0.03955507650971413	False
45295	7	0.15685579180717468	False
45296	0	-0.454345166683197	True
45297	1	-0.09349869191646576	True
45298	2	-0.008076349273324013	True
45299	3	-0.0052191223949193954	True
45300	4	0.025813307613134384	True
45301	5	0.02910769358277321	True
45302	6	0.122034452855587	True
45303	7	0.5591586828231812	True
45304	0	-0.34396448731422424	False
45305	1	-0.029488850384950638	False
45306	2	-0.026393665000796318	False
45307	3	0.012181115336716175	False
45308	4	0.029611242935061455	False
45309	5	0.03498796373605728	False
45310	6	0.07764094322919846	False
45311	7	0.08939135074615479	False
45312	0	-0.009975496679544449	True
45313	1	0.00022015188005752861	True
45314	2	0.05712788179516792	True
45315	3	0.06125887110829353	True
45316	4	0.06605717539787292	True
45317	5	0.0702124834060669	True
45318	6	0.11553474515676498	True
[truncated: 38,375 more rows]
