# Supplementary material for: Reduced neural activity but improved coding in rodent higher-order visual cortex during locomotion
Source: Nat Commun. 2022 Mar 30;13:1676. doi: 10.1038/s41467-022-29200-z (PMC8967903; doi:10.1038/s41467-022-29200-z)
Supplement: Supplementary file 3 — Dataset 1 [file 41467_2022_29200_MOESM3_ESM.zip › SOURCEDATA/3aii.csv]

	pref_ind	dff	run
0	0	-0.14834003150463104	False
1	1	-0.08154072612524033	False
2	2	-0.02880430407822132	False
3	3	-0.02398354932665825	False
4	4	-0.020481832325458527	False
5	5	0.005370370578020811	False
6	6	0.04255557432770729	False
7	7	0.10124505311250687	False
8	0	-0.26593872904777527	True
9	1	-0.17808027565479279	True
10	2	-0.13549433648586273	True
11	3	-0.07627315074205399	True
12	4	-0.045638807117938995	True
13	5	-0.019500350579619408	True
14	6	-0.014920788817107677	True
15	7	0.05418388545513153	True
16	0	-0.3039609491825104	False
17	1	-0.05942726135253906	False
18	2	-0.02730739861726761	False
19	3	-0.016183363273739815	False
20	4	0.02109464816749096	False
21	5	0.06159038096666336	False
22	6	0.15276238322257996	False
23	7	0.17067717015743256	False
24	0	-0.37134507298469543	True
25	1	-0.2856719195842743	True
26	2	-0.0542050376534462	True
27	3	0.0885639488697052	True
28	4	0.09851102530956268	True
29	5	0.10002992302179337	True
30	6	0.1901392638683319	True
31	7	0.1987016201019287	True
32	0	-0.12002968788146973	False
33	1	-0.09215866774320602	False
34	2	-0.054495230317115784	False
35	3	-0.03162481635808945	False
36	4	-0.02380959875881672	False
37	5	0.05036112293601036	False
38	6	0.19087722897529602	False
39	7	0.19928349554538727	False
40	0	-0.5521904230117798	True
41	1	-0.39661288261413574	True
42	2	-0.3260757625102997	True
43	3	-0.1415344923734665	True
44	4	-0.06708705425262451	True
45	5	0.06573747098445892	True
46	6	0.07626230269670486	True
47	7	0.3845866918563843	True
48	0	-0.23985208570957184	False
49	1	-0.021032461896538734	False
50	2	-0.0024017158430069685	False
51	3	0.047711197286844254	False
52	4	0.0507095605134964	False
53	5	0.06705129146575928	False
54	6	0.0829327329993248	False
55	7	0.09003958851099014	False
56	0	-0.8957483768463135	True
57	1	-0.40150001645088196	True
58	2	-0.022550517693161964	True
59	3	-0.011344329454004765	True
60	4	0.06420831382274628	True
61	5	0.07615869492292404	True
62	6	0.09529542177915573	True
63	7	0.19923561811447144	True
64	0	-0.053877681493759155	False
65	1	-0.04547632485628128	False
66	2	0.005457880906760693	False
67	3	0.02861524559557438	False
68	4	0.07412998378276825	False
69	5	0.10224445909261703	False
70	6	0.12195984274148941	False
71	7	0.16316452622413635	False
72	0	-0.725785493850708	True
73	1	-0.4634567201137543	True
74	2	-0.19413608312606812	True
75	3	-0.08749670535326004	True
76	4	-0.0843232050538063	True
77	5	-0.08396140486001968	True
78	6	0.05490875244140625	True
79	7	0.09527680277824402	True
80	0	-0.30342796444892883	False
81	1	-0.01965799555182457	False
82	2	0.00937165692448616	False
83	3	0.01734543778002262	False
84	4	0.025848550722002983	False
85	5	0.04770005866885185	False
86	6	0.07389001548290253	False
87	7	0.32045942544937134	False
88	0	-0.3088114857673645	True
89	1	-0.14824794232845306	True
90	2	-0.14510807394981384	True
91	3	-0.1103999987244606	True
92	4	-0.058651044964790344	True
93	5	-0.016639862209558487	True
94	6	0.00720601249486208	True
95	7	0.04733101278543472	True
96	0	-0.10209441184997559	False
97	1	-0.04745727404952049	False
98	2	-0.047408558428287506	False
99	3	-0.02863415516912937	False
100	4	-0.021575603634119034	False
101	5	-0.017885684967041016	False
102	6	-0.0050839707255363464	False
103	7	0.3760264217853546	False
104	0	-0.16164132952690125	True
105	1	-0.11505262553691864	True
106	2	-0.04024475812911987	True
107	3	-0.03227515518665314	True
108	4	-0.024949772283434868	True
109	5	-0.02479400672018528	True
110	6	0.007574890274554491	True
111	7	0.03819526359438896	True
112	0	-0.06171514838933945	False
113	1	-0.049002595245838165	False
114	2	-0.04566383361816406	False
115	3	-0.028579173609614372	False
116	4	-0.016968630254268646	False
117	5	-0.004721387289464474	False
118	6	0.017683902755379677	False
119	7	0.2279653698205948	False
120	0	-0.4770253896713257	True
121	1	-0.22321495413780212	True
122	2	-0.07671951502561569	True
123	3	-0.03268103674054146	True
124	4	-0.027372445911169052	True
125	5	-0.013836431317031384	True
126	6	-0.004806995391845703	True
127	7	0.7459675669670105	True
128	0	-0.1364458054304123	False
129	1	-0.03330427408218384	False
130	2	-0.01037515513598919	False
131	3	0.005321499891579151	False
132	4	0.00637341383844614	False
133	5	0.006394632160663605	False
134	6	0.04014557600021362	False
135	7	0.28476762771606445	False
136	0	-0.4438432455062866	True
137	1	-0.23150266706943512	True
138	2	-0.22421380877494812	True
139	3	-0.04777955636382103	True
140	4	-0.03728603571653366	True
141	5	0.0005123805021867156	True
142	6	0.02715957537293434	True
143	7	0.05400366708636284	True
144	0	-0.17746368050575256	False
145	1	-0.09247148782014847	False
146	2	-0.05777228623628616	False
147	3	-0.006143144331872463	False
148	4	0.0019643069244921207	False
149	5	0.04854602739214897	False
150	6	0.07337306439876556	False
151	7	0.1679752618074417	False
152	0	-0.6456807255744934	True
153	1	-0.1588645875453949	True
154	2	-0.05703907087445259	True
155	3	-0.007300469093024731	True
156	4	-0.006818962283432484	True
157	5	0.0003692567115649581	True
158	6	0.0038110208697617054	True
159	7	0.5172855854034424	True
160	0	-0.22542932629585266	False
161	1	-0.1289302557706833	False
162	2	0.05418507754802704	False
163	3	0.058215364813804626	False
164	4	0.06372904032468796	False
165	5	0.08577504754066467	False
166	6	0.09469582885503769	False
167	7	0.13287146389484406	False
168	0	-1.5981565713882446	True
169	1	-0.14853928983211517	True
170	2	-0.051409054547548294	True
171	3	0.009807277470827103	True
172	4	0.010389935225248337	True
173	5	0.011319415643811226	True
174	6	0.015491029247641563	True
175	7	0.05543874204158783	True
176	0	-0.09740015119314194	False
177	1	-0.08759509027004242	False
178	2	-0.05739537999033928	False
179	3	-0.0318915881216526	False
180	4	-0.01753990724682808	False
181	5	-0.015311977826058865	False
182	6	-0.009068792685866356	False
183	7	0.4280121922492981	False
184	0	-0.03958887234330177	True
185	1	-0.021579407155513763	True
186	2	-0.02066369168460369	True
187	3	-0.019347434863448143	True
188	4	-0.018233878538012505	True
189	5	-0.018058210611343384	True
190	6	-0.015073921531438828	True
191	7	-0.011420723050832748	True
192	0	-0.20980161428451538	False
193	1	-0.06410981714725494	False
194	2	-0.018034476786851883	False
195	3	0.016467444598674774	False
196	4	0.027974508702754974	False
197	5	0.035856738686561584	False
198	6	0.04182836040854454	False
199	7	0.16760985553264618	False
200	0	-0.1236867904663086	True
201	1	-0.1070059984922409	True
202	2	-0.03268960863351822	True
203	3	0.0053031668066978455	True
204	4	0.009179512038826942	True
205	5	0.045445073395967484	True
206	6	0.07394316047430038	True
207	7	0.09454917162656784	True
208	0	-0.30671435594558716	False
209	1	-0.1375051885843277	False
210	2	-0.027325499802827835	False
211	3	0.0011744762305170298	False
212	4	0.011216082610189915	False
213	5	0.10668156296014786	False
214	6	0.18926501274108887	False
215	7	0.27287453413009644	False
216	0	-0.3703088164329529	True
217	1	-0.35124483704566956	True
218	2	-0.12269866466522217	True
219	3	-0.10060369223356247	True
220	4	-0.09522469341754913	True
221	5	0.006256070453673601	True
222	6	0.034371621906757355	True
223	7	0.10767637193202972	True
224	0	-0.13164812326431274	False
225	1	-0.0984860509634018	False
226	2	-0.05230248346924782	False
227	3	-0.04048045724630356	False
228	4	0.013129387982189655	False
229	5	0.025271009653806686	False
230	6	0.15597184002399445	False
231	7	0.2763133943080902	False
232	0	-0.10534907877445221	True
233	1	-0.08915634453296661	True
234	2	-0.08025623112916946	True
235	3	-0.0773295983672142	True
236	4	-0.07317537814378738	True
237	5	-0.05802337825298309	True
238	6	-0.024964530020952225	True
239	7	-0.006190216168761253	True
240	0	-0.19740912318229675	False
241	1	-0.07057646661996841	False
242	2	-0.018476875498890877	False
243	3	0.017175888642668724	False
244	4	0.0196800846606493	False
245	5	0.0878402516245842	False
246	6	0.09252414852380753	False
247	7	0.3848848044872284	False
248	0	-0.3604474365711212	True
249	1	-0.12998342514038086	True
250	2	-0.10766585916280746	True
251	3	-0.06647485494613647	True
252	4	0.0035015002358704805	True
253	5	0.05307502672076225	True
254	6	0.1495554894208908	True
255	7	0.198017880320549	True
256	0	-0.1003919467329979	False
257	1	-0.09921545535326004	False
258	2	-0.0762450322508812	False
259	3	-0.06280113011598587	False
260	4	-0.016670867800712585	False
261	5	-0.002007715869694948	False
262	6	0.00042736472096294165	False
263	7	0.32730215787887573	False
264	0	-0.2367391437292099	True
265	1	-0.028561973944306374	True
266	2	-0.01935788057744503	True
267	3	-0.012762755155563354	True
268	4	-0.0016800662269815803	True
269	5	0.0014960301341488957	True
270	6	0.006931994576007128	True
271	7	0.03295738622546196	True
272	0	-0.2769864797592163	False
273	1	-0.05938080698251724	False
274	2	-0.04760317504405975	False
275	3	-0.040807414799928665	False
276	4	-0.024407943710684776	False
277	5	0.05474481359124184	False
278	6	0.15624597668647766	False
279	7	0.28582993149757385	False
280	0	-0.26462796330451965	True
281	1	-0.23057028651237488	True
282	2	-0.055453572422266006	True
283	3	-0.05137071758508682	True
284	4	-0.0015997558366507292	True
285	5	0.03327134996652603	True
286	6	0.04104318469762802	True
287	7	0.18844904005527496	True
288	0	-0.06984134018421173	False
289	1	-0.033844828605651855	False
290	2	-0.01187837589532137	False
291	3	0.04144519567489624	False
292	4	0.05125613510608673	False
293	5	0.05502292886376381	False
294	6	0.10115893185138702	False
295	7	0.12010683119297028	False
296	0	-1.7515093088150024	True
297	1	-1.087888479232788	True
298	2	0.05015282705426216	True
299	3	0.0523567795753479	True
300	4	0.055213697254657745	True
301	5	0.0577167272567749	True
302	6	0.0937577560544014	True
303	7	0.1032482162117958	True
304	0	-0.21876046061515808	False
305	1	-0.015630388632416725	False
306	2	-0.014236333779990673	False
307	3	-0.008544938638806343	False
308	4	0.0015523979673162103	False
309	5	0.052288006991147995	False
310	6	0.07561691105365753	False
311	7	0.26394417881965637	False
312	0	-0.2550053596496582	True
313	1	-0.23606616258621216	True
314	2	-0.10460951179265976	True
315	3	-0.030958594754338264	True
316	4	-0.030211040750145912	True
317	5	-0.02562052011489868	True
318	6	0.018207209184765816	True
319	7	0.22228920459747314	True
320	0	-0.24192845821380615	False
321	1	-0.040448687970638275	False
322	2	-0.012982247397303581	False
323	3	0.013692601583898067	False
324	4	0.022923680022358894	False
325	5	0.03051121160387993	False
326	6	0.05684077739715576	False
327	7	0.11117230355739594	False
328	0	-0.9551098942756653	True
329	1	-0.7024105787277222	True
330	2	-0.0673733577132225	True
331	3	-0.011721968650817871	True
332	4	0.0025763078592717648	True
333	5	0.003551673609763384	True
334	6	0.015431194566190243	True
335	7	0.015539346262812614	True
336	0	-0.08565808832645416	False
337	1	0.015433141030371189	False
338	2	0.016350220888853073	False
339	3	0.024933915585279465	False
340	4	0.047992072999477386	False
341	5	0.05232424661517143	False
342	6	0.07173819839954376	False
343	7	0.07262670993804932	False
344	0	-1.329949975013733	True
345	1	-0.39249593019485474	True
346	2	-0.11993227154016495	True
347	3	-0.09714048355817795	True
348	4	0.021533383056521416	True
349	5	0.07542791217565536	True
350	6	0.13566851615905762	True
351	7	0.17597956955432892	True
352	0	-0.10310386121273041	False
353	1	-0.09331005066633224	False
354	2	-0.03142407163977623	False
355	3	-0.0036140778101980686	False
356	4	0.00566844642162323	False
357	5	0.0988645851612091	False
358	6	0.14196133613586426	False
359	7	0.2711593806743622	False
360	0	-0.8621537685394287	True
361	1	-0.309663325548172	True
362	2	-0.2915390729904175	True
363	3	-0.06517857313156128	True
364	4	-0.04141335189342499	True
365	5	-0.026080206036567688	True
366	6	0.027079574763774872	True
367	7	0.5281760692596436	True
368	0	-0.3386453092098236	False
369	1	-0.017361465841531754	False
370	2	0.002940335078164935	False
371	3	0.005815343931317329	False
372	4	0.008097882382571697	False
373	5	0.036673009395599365	False
374	6	0.07870282232761383	False
375	7	0.3336152732372284	False
376	0	-0.7652962803840637	True
377	1	-0.17372103035449982	True
378	2	-0.08803172409534454	True
379	3	-0.06399082392454147	True
380	4	-0.03262890875339508	True
381	5	-0.005850061774253845	True
382	6	0.0204436294734478	True
383	7	0.04010600224137306	True
384	0	-0.15083414316177368	False
385	1	-0.13054709136486053	False
386	2	-0.06120643392205238	False
387	3	-0.02989894710481167	False
388	4	-0.009566391818225384	False
389	5	0.04398129880428314	False
390	6	0.061009615659713745	False
391	7	0.35916730761528015	False
392	0	-0.06734642386436462	True
393	1	-0.04207547381520271	True
394	2	-0.0416569747030735	True
395	3	-0.03951215744018555	True
396	4	-0.017459388822317123	True
397	5	-0.006601876579225063	True
398	6	0.008491978980600834	True
399	7	0.04781603813171387	True
400	0	-0.3855826258659363	False
401	1	-0.010216976515948772	False
402	2	-0.0036057119723409414	False
403	3	0.001342945033684373	False
404	4	0.01683216542005539	False
405	5	0.0191633440554142	False
406	6	0.022145964205265045	False
407	7	0.30365028977394104	False
408	0	-0.38943931460380554	True
409	1	-0.049287233501672745	True
410	2	-0.040627915412187576	True
411	3	-0.01649967022240162	True
412	4	0.005378333851695061	True
413	5	0.02340681292116642	True
414	6	0.06783081591129303	True
415	7	0.0990651547908783	True
416	0	-0.16555757820606232	False
417	1	-0.05340452119708061	False
418	2	-0.03811228275299072	False
419	3	-0.03514191880822182	False
420	4	-0.03475203365087509	False
421	5	-0.026331555098295212	False
422	6	-0.005222240928560495	False
423	7	0.4154403805732727	False
424	0	-0.06749627739191055	True
425	1	-0.044191304594278336	True
426	2	-0.04279659315943718	True
427	3	-0.039487406611442566	True
428	4	-0.035715341567993164	True
429	5	-0.03194628655910492	True
430	6	-0.025730961933732033	True
431	7	-0.01833147183060646	True
432	0	-0.22513748705387115	False
433	1	0.00954188872128725	False
434	2	0.024677639827132225	False
435	3	0.036506909877061844	False
436	4	0.04204544052481651	False
437	5	0.054464224725961685	False
438	6	0.07358831912279129	False
439	7	0.20261457562446594	False
440	0	-1.5692507028579712	True
441	1	-0.5742995142936707	True
442	2	-0.1862918883562088	True
443	3	0.023056067526340485	True
444	4	0.05071587488055229	True
445	5	0.05976182222366333	True
446	6	0.08392456918954849	True
447	7	0.3024563491344452	True
448	0	-0.08731381595134735	False
449	1	-0.0625191330909729	False
450	2	-0.06183231994509697	False
451	3	-0.045141544193029404	False
452	4	-0.02230427972972393	False
453	5	0.00621812092140317	False
454	6	0.13821274042129517	False
455	7	0.26247814297676086	False
456	0	-0.0998862236738205	True
457	1	-0.07877189666032791	True
458	2	-0.07471626251935959	True
459	3	-0.05902015045285225	True
460	4	-0.05062500759959221	True
461	5	-0.0454474538564682	True
462	6	-0.04409516230225563	True
463	7	-0.02052231878042221	True
464	0	-0.19230905175209045	False
465	1	-0.10155040770769119	False
466	2	-0.02816981077194214	False
467	3	0.0038687833584845066	False
468	4	0.0370667390525341	False
469	5	0.042039185762405396	False
470	6	0.06450808793306351	False
471	7	0.09456935524940491	False
472	0	-0.13305819034576416	True
473	1	-0.09052733331918716	True
474	2	-0.03946089372038841	True
475	3	-0.01964656263589859	True
476	4	-0.01066072378307581	True
477	5	-0.006938273087143898	True
478	6	0.02544434927403927	True
479	7	0.026839133352041245	True
480	0	-0.12251158058643341	False
481	1	-0.046111028641462326	False
482	2	-0.043049104511737823	False
483	3	-0.021793721243739128	False
484	4	-0.0003650363942142576	False
485	5	0.01034900825470686	False
486	6	0.03017844632267952	False
487	7	0.3821738660335541	False
488	0	-0.2644444704055786	True
489	1	-0.0756605714559555	True
490	2	-0.0504787340760231	True
491	3	-0.03398420289158821	True
492	4	-0.030634291470050812	True
493	5	0.02995576709508896	True
494	6	0.05454195663332939	True
495	7	0.0727577656507492	True
496	0	-0.11315537244081497	False
497	1	-0.048242710530757904	False
498	2	-0.0116100013256073	False
499	3	-0.010271619074046612	False
500	4	-0.00871447753161192	False
501	5	-0.004871351644396782	False
502	6	0.02433556690812111	False
503	7	0.1693640947341919	False
504	0	-0.06050784885883331	True
505	1	-0.023661458864808083	True
506	2	-0.019131390377879143	True
507	3	-0.011600976809859276	True
508	4	-0.011195569299161434	True
509	5	-0.009510083124041557	True
510	6	0.00011478198575787246	True
511	7	0.004784911405295134	True
512	0	-0.2801564931869507	False
513	1	-0.21968485414981842	False
514	2	0.016498953104019165	False
515	3	0.05994785204529762	False
516	4	0.06496033817529678	False
517	5	0.07076208293437958	False
518	6	0.09727029502391815	False
519	7	0.15927958488464355	False
520	0	-0.9403759241104126	True
521	1	-0.03500353917479515	True
522	2	0.026840824633836746	True
523	3	0.02972252294421196	True
524	4	0.04036722332239151	True
525	5	0.041558146476745605	True
526	6	0.10239961743354797	True
527	7	0.15891730785369873	True
528	0	-0.10915744304656982	False
529	1	-0.08929834514856339	False
530	2	-0.06276032328605652	False
531	3	-0.026517480611801147	False
532	4	0.010558634996414185	False
533	5	0.016239678487181664	False
534	6	0.04008292779326439	False
535	7	0.40364569425582886	False
536	0	-0.31218594312667847	True
537	1	-0.1539916843175888	True
538	2	-0.03856069594621658	True
539	3	-0.03690106421709061	True
540	4	-0.014005185104906559	True
541	5	-0.007974059320986271	True
542	6	0.04216788709163666	True
543	7	0.16704191267490387	True
544	0	-0.2911630868911743	False
545	1	-0.15346960723400116	False
546	2	0.012907049618661404	False
547	3	0.026821104809641838	False
548	4	0.03134553134441376	False
549	5	0.11770296841859818	False
550	6	0.12182901799678802	False
551	7	0.19015957415103912	False
552	0	-0.07164140790700912	True
553	1	-0.037601303309202194	True
554	2	-0.016892893239855766	True
555	3	0.006808908190578222	True
556	4	0.018246499821543694	True
557	5	0.02485061064362526	True
558	6	0.024943869560956955	True
559	7	0.038929812610149384	True
560	0	-0.03532589226961136	False
561	1	0.025767911225557327	False
562	2	0.04413803294301033	False
563	3	0.04965513199567795	False
564	4	0.052494872361421585	False
565	5	0.05458186939358711	False
566	6	0.07544438540935516	False
567	7	0.12462221831083298	False
568	0	-1.0606919527053833	True
569	1	-0.2403976023197174	True
570	2	-0.005927966441959143	True
571	3	0.005314537324011326	True
572	4	0.023604869842529297	True
573	5	0.04138808697462082	True
574	6	0.055437907576560974	True
575	7	0.061622101813554764	True
576	0	-0.15641963481903076	False
577	1	-0.04789896681904793	False
578	2	-0.038905151188373566	False
579	3	-0.03819486126303673	False
580	4	-0.035928886383771896	False
581	5	-0.03408628702163696	False
582	6	-0.032400619238615036	False
583	7	0.32132405042648315	False
584	0	-0.10469314455986023	True
585	1	-0.0480940118432045	True
586	2	-0.04328165575861931	True
587	3	-0.03810020908713341	True
588	4	-0.037632789462804794	True
589	5	-0.03438739478588104	True
590	6	-0.03018134832382202	True
591	7	0.26847127079963684	True
592	0	-0.07524965703487396	False
593	1	-0.03467752784490585	False
594	2	-0.019221697002649307	False
595	3	-0.00856369361281395	False
596	4	0.0025974635500460863	False
597	5	0.006603220012038946	False
598	6	0.0800120159983635	False
599	7	0.10331171005964279	False
600	0	-0.11106803268194199	True
601	1	-0.1032542809844017	True
602	2	-0.07771667093038559	True
603	3	-0.025177322328090668	True
604	4	-0.016060199588537216	True
605	5	-0.005598254501819611	True
606	6	0.001998421037569642	True
607	7	0.05255000665783882	True
608	0	-0.16201530396938324	False
609	1	-0.15201392769813538	False
610	2	-0.13493821024894714	False
611	3	-0.0237764623016119	False
612	4	0.028310958296060562	False
613	5	0.08727851510047913	False
614	6	0.15268436074256897	False
615	7	0.19947640597820282	False
616	0	-0.06251653283834457	True
617	1	-0.04773908853530884	True
618	2	-0.041213035583496094	True
619	3	-0.0324363186955452	True
620	4	-0.024306105449795723	True
621	5	0.0001563119440106675	True
622	6	0.017140056937932968	True
623	7	0.05180899426341057	True
624	0	-0.3222379684448242	False
625	1	-0.025060536339879036	False
626	2	-0.023175522685050964	False
627	3	-0.001908390549942851	False
628	4	0.04506625235080719	False
629	5	0.12547804415225983	False
630	6	0.13147103786468506	False
631	7	0.17076008021831512	False
632	0	-0.3338712453842163	True
633	1	-0.10695973038673401	True
634	2	-0.07316599041223526	True
635	3	-0.047767844051122665	True
636	4	0.037729620933532715	True
637	5	0.04584895819425583	True
638	6	0.07406571507453918	True
639	7	0.1777183562517166	True
640	0	-0.09502923488616943	False
641	1	-0.023510055616497993	False
642	2	-0.008649290539324284	False
643	3	0.066135473549366	False
644	4	0.07437600195407867	False
645	5	0.09805770218372345	False
646	6	0.10058490931987762	False
647	7	0.13476897776126862	False
648	0	-1.0833722352981567	True
649	1	-0.7757794857025146	True
650	2	-0.038820527493953705	True
651	3	0.06925177574157715	True
652	4	0.07958449423313141	True
653	5	0.12304005026817322	True
654	6	0.1606682687997818	True
655	7	0.16537772119045258	True
656	0	-0.09337954968214035	False
657	1	0.010126984678208828	False
658	2	0.05258999019861221	False
659	3	0.05425525829195976	False
660	4	0.05629422515630722	False
661	5	0.05692616477608681	False
662	6	0.07139059156179428	False
663	7	0.12052319943904877	False
664	0	-0.0021204128861427307	True
665	1	0.004926287103444338	True
666	2	0.010338570922613144	True
667	3	0.01673358678817749	True
668	4	0.028441568836569786	True
669	5	0.04902397096157074	True
670	6	0.06921585649251938	True
671	7	0.09001462161540985	True
672	0	-0.1659870594739914	False
673	1	-0.06404082477092743	False
674	2	-0.05737096816301346	False
675	3	-0.025185294449329376	False
676	4	-0.02329591102898121	False
677	5	0.0032561637926846743	False
678	6	0.05949680134654045	False
679	7	0.36777737736701965	False
680	0	-0.2747742831707001	True
681	1	-0.11808464676141739	True
682	2	-0.09919460117816925	True
683	3	-0.09315909445285797	True
684	4	-0.009144090116024017	True
685	5	0.003380809910595417	True
686	6	0.00885560642927885	True
687	7	0.28404977917671204	True
688	0	-0.10735350847244263	False
689	1	-0.10564177483320236	False
690	2	0.014274408109486103	False
691	3	0.014724529348313808	False
692	4	0.017220664769411087	False
693	5	0.031463660299777985	False
694	6	0.08261597156524658	False
695	7	0.17701995372772217	False
696	0	-0.7352393865585327	True
697	1	-0.1349021941423416	True
698	2	-0.12364467233419418	True
699	3	0.03800526633858681	True
700	4	0.08346624672412872	True
701	5	0.08527514338493347	True
702	6	0.111214280128479	True
703	7	0.13444417715072632	True
704	0	-0.07073339819908142	False
705	1	0.0075247520580887794	False
706	2	0.042516376823186874	False
707	3	0.04460570216178894	False
708	4	0.05425111576914787	False
709	5	0.05802922695875168	False
710	6	0.0603509396314621	False
711	7	0.061101555824279785	False
712	0	-1.027271032333374	True
713	1	0.02037285827100277	True
714	2	0.033538248389959335	True
715	3	0.03796311840415001	True
716	4	0.04828038439154625	True
717	5	0.05067100748419762	True
718	6	0.06993718445301056	True
719	7	0.11512304097414017	True
720	0	-0.12071119993925095	False
721	1	-0.062194179743528366	False
722	2	-0.02203287184238434	False
723	3	0.003143774811178446	False
724	4	0.08360131084918976	False
725	5	0.08718404173851013	False
726	6	0.1266741156578064	False
727	7	0.14342695474624634	False
728	0	-0.9586168527603149	True
729	1	-0.24561749398708344	True
730	2	-0.0030624677892774343	True
731	3	0.013331797905266285	True
732	4	0.15824145078659058	True
733	5	0.15956580638885498	True
734	6	0.19048190116882324	True
735	7	0.19063431024551392	True
736	0	-0.01688007265329361	False
737	1	-0.006537956651300192	False
738	2	0.004227199591696262	False
739	3	0.006041884887963533	False
740	4	0.047479547560214996	False
741	5	0.06385767459869385	False
742	6	0.07257790863513947	False
743	7	0.11344408988952637	False
744	0	-2.60518479347229	True
745	1	-0.1568370908498764	True
746	2	0.004436512943357229	True
747	3	0.004973906092345715	True
748	4	0.017415117472410202	True
749	5	0.08306664973497391	True
750	6	0.13549575209617615	True
751	7	0.14637857675552368	True
752	0	-0.03923376649618149	False
753	1	-0.03672109916806221	False
754	2	-0.023634282872080803	False
755	3	-0.014418105594813824	False
756	4	0.013348245061933994	False
757	5	0.01912713795900345	False
758	6	0.03642100468277931	False
759	7	0.3539102375507355	False
760	0	-1.7314183712005615	True
761	1	-1.1309961080551147	True
762	2	-0.20684000849723816	True
763	3	-0.14361709356307983	True
764	4	-0.11141922324895859	True
765	5	-0.01726263202726841	True
766	6	0.2433874011039734	True
767	7	0.3252143859863281	True
768	0	-0.14986436069011688	False
769	1	-0.1334821581840515	False
770	2	-0.03326408192515373	False
771	3	-0.029227711260318756	False
772	4	0.018826046958565712	False
773	5	0.062357932329177856	False
774	6	0.18790221214294434	False
775	7	0.2188418209552765	False
776	0	-0.5613049864768982	True
777	1	-0.05735904723405838	True
778	2	-0.0010060040513053536	True
779	3	0.018524928018450737	True
780	4	0.02568998374044895	True
781	5	0.026732515543699265	True
782	6	0.028481338173151016	True
783	7	0.09457924216985703	True
784	0	-0.1238299310207367	False
785	1	-0.09218165278434753	False
786	2	-0.06825167685747147	False
787	3	-0.029721012338995934	False
788	4	-0.012468114495277405	False
789	5	0.00325502990745008	False
790	6	0.08087612688541412	False
791	7	0.31402677297592163	False
792	0	-0.18799728155136108	True
793	1	-0.048503145575523376	True
794	2	-0.044319961220026016	True
795	3	-0.021365640684962273	True
796	4	-0.00912382174283266	True
797	5	0.004098464734852314	True
798	6	0.02250688336789608	True
799	7	0.023153578862547874	True
800	0	-0.08679445832967758	False
801	1	-0.0662262961268425	False
802	2	-0.05387916788458824	False
803	3	-0.02706228382885456	False
804	4	0.0012256397167220712	False
805	5	0.0013076739851385355	False
806	6	0.022969484329223633	False
807	7	0.27607396245002747	False
808	0	-0.22549554705619812	True
809	1	-0.06917846947908401	True
810	2	-0.041758909821510315	True
811	3	-0.03976064547896385	True
812	4	-0.025726646184921265	True
813	5	-0.022897284477949142	True
814	6	0.023427346721291542	True
815	7	0.17386943101882935	True
816	0	-0.14402581751346588	False
817	1	-0.09038953483104706	False
818	2	-0.07772102952003479	False
819	3	-0.05033460259437561	False
820	4	-0.01469049695879221	False
821	5	0.025404848158359528	False
822	6	0.15770432353019714	False
823	7	0.28137463331222534	False
824	0	-0.08581763505935669	True
825	1	-0.062487564980983734	True
826	2	-0.061158861964941025	True
827	3	-0.047284677624702454	True
828	4	-0.036645252257585526	True
829	5	-0.02613065019249916	True
830	6	-0.025480948388576508	True
831	7	-0.01382903940975666	True
832	0	-0.08141019940376282	False
833	1	-0.07280227541923523	False
834	2	-0.0653725117444992	False
835	3	-0.0651964396238327	False
836	4	0.02349117398262024	False
837	5	0.04754859581589699	False
838	6	0.11691466718912125	False
839	7	0.32550036907196045	False
840	0	-0.12663350999355316	True
841	1	-0.12424126267433167	True
842	2	-0.07690326869487762	True
843	3	-0.07272472977638245	True
844	4	-0.07223891466856003	True
845	5	-0.0698932558298111	True
846	6	-0.06818234920501709	True
847	7	-0.04821319133043289	True
848	0	-0.08088651299476624	False
849	1	-0.07000607997179031	False
850	2	-0.04180273413658142	False
851	3	-0.028791215270757675	False
852	4	-0.008553027175366879	False
853	5	0.04323296248912811	False
854	6	0.0865577906370163	False
855	7	0.28327590227127075	False
856	0	-0.5068191885948181	True
857	1	-0.1631808876991272	True
858	2	-0.15779124200344086	True
859	3	-0.12555167078971863	True
860	4	-0.11158857494592667	True
861	5	-0.0945502296090126	True
862	6	-0.016161944717168808	True
863	7	0.02734014391899109	True
864	0	-0.11456053704023361	False
865	1	-0.07868174463510513	False
866	2	-0.057086486369371414	False
867	3	-0.05622319504618645	False
868	4	-0.04657542705535889	False
869	5	0.012688587419688702	False
870	6	0.13136982917785645	False
871	7	0.28576451539993286	False
872	0	-0.10481881350278854	True
873	1	-0.10074067115783691	True
874	2	-0.08243734389543533	True
875	3	-0.07598601281642914	True
876	4	-0.05255522578954697	True
877	5	-0.05209525302052498	True
878	6	-0.030555052682757378	True
879	7	-0.020581699907779694	True
880	0	-0.38079845905303955	False
881	1	-0.10359179973602295	False
882	2	0.017130432650446892	False
883	3	0.01912607252597809	False
884	4	0.06502147763967514	False
885	5	0.07638675719499588	False
886	6	0.16764014959335327	False
887	7	0.2879975438117981	False
888	0	-0.4155413508415222	True
889	1	-0.2123868614435196	True
890	2	-0.07361423969268799	True
891	3	-0.05073361098766327	True
892	4	-0.039302799850702286	True
893	5	-0.0006266715354286134	True
894	6	0.057276543229818344	True
895	7	0.24490264058113098	True
896	0	-0.0943479910492897	False
897	1	-0.0917162075638771	False
898	2	-0.046413931995630264	False
899	3	-0.027234606444835663	False
900	4	0.038017258048057556	False
901	5	0.0494784452021122	False
902	6	0.061128921806812286	False
903	7	0.25333350896835327	False
904	0	-0.13757406175136566	True
905	1	-0.12899599969387054	True
906	2	-0.07426875829696655	True
907	3	-0.03889002278447151	True
908	4	-0.029950855299830437	True
909	5	0.027475660666823387	True
910	6	0.03519785776734352	True
911	7	0.14347317814826965	True
912	0	-0.04967398941516876	False
913	1	-0.04952334985136986	False
914	2	-0.04537179321050644	False
915	3	-0.04437943547964096	False
916	4	-0.0425802506506443	False
917	5	-0.03771546855568886	False
918	6	0.04290449246764183	False
919	7	0.32771608233451843	False
920	0	-0.11652540415525436	True
921	1	-0.06662406027317047	True
922	2	-0.04746312275528908	True
923	3	-0.040764324367046356	True
924	4	-0.04023359715938568	True
925	5	-0.03937281668186188	True
926	6	-0.03825981169939041	True
927	7	-0.0276320930570364	True
928	0	-0.14356884360313416	False
929	1	-0.030352536588907242	False
930	2	-0.029553433880209923	False
931	3	-0.019771123304963112	False
932	4	0.006765187717974186	False
933	5	0.021852368488907814	False
934	6	0.022494813427329063	False
935	7	0.357249915599823	False
936	0	-0.4599212408065796	True
937	1	-0.14652054011821747	True
938	2	-0.06415201723575592	True
939	3	-0.0363222174346447	True
940	4	-0.0032391506247222424	True
941	5	0.015170561149716377	True
942	6	0.028606100007891655	True
943	7	0.03427300974726677	True
944	0	-0.17551906406879425	False
945	1	-0.13606342673301697	False
946	2	-0.018376033753156662	False
947	3	0.07548414170742035	False
948	4	0.08589822798967361	False
949	5	0.12011394649744034	False
950	6	0.14553789794445038	False
951	7	0.1620435118675232	False
952	0	-0.6303074359893799	True
953	1	-0.4041447043418884	True
954	2	-0.10934330523014069	True
955	3	-0.07532809674739838	True
956	4	-0.03137606382369995	True
957	5	0.03950408846139908	True
958	6	0.12518170475959778	True
959	7	0.16364683210849762	True
960	0	0.036559004336595535	False
961	1	0.038115520030260086	False
962	2	0.040332894772291183	False
963	3	0.040408458560705185	False
964	4	0.04042298346757889	False
965	5	0.0404534637928009	False
966	6	0.04111136868596077	False
967	7	0.04133545979857445	False
968	0	-2.4653031826019287	True
969	1	0.03454951196908951	True
970	2	0.036771729588508606	True
971	3	0.03955637291073799	True
972	4	0.03983864188194275	True
973	5	0.04050604626536369	True
974	6	0.04067443311214447	True
975	7	0.044047608971595764	True
976	0	-0.2525997459888458	False
977	1	-0.01975906640291214	False
978	2	0.009852581657469273	False
979	3	0.012338324449956417	False
980	4	0.012507529929280281	False
981	5	0.029737837612628937	False
982	6	0.04733319953083992	False
983	7	0.3407554626464844	False
984	0	-0.7681346535682678	True
985	1	-0.2189335823059082	True
986	2	-0.07239557802677155	True
987	3	-0.009874708019196987	True
988	4	0.012442712672054768	True
989	5	0.02635757252573967	True
990	6	0.03351329267024994	True
991	7	0.04873251914978027	True
992	0	-0.08566348254680634	False
993	1	-0.023774249479174614	False
994	2	0.023658081889152527	False
995	3	0.024139830842614174	False
996	4	0.04996363818645477	False
997	5	0.05699244514107704	False
998	6	0.10226834565401077	False
999	7	0.1477489173412323	False
1000	0	-0.9186058640480042	True
1001	1	-0.02190939150750637	True
1002	2	0.021863916888833046	True
1003	3	0.022974465042352676	True
1004	4	0.02912907861173153	True
1005	5	0.0446360819041729	True
1006	6	0.04661032557487488	True
1007	7	0.06683811545372009	True
1008	0	-0.3731572926044464	False
1009	1	-0.07097107172012329	False
1010	2	0.06417947262525558	False
1011	3	0.06615283340215683	False
1012	4	0.07267970591783524	False
1013	5	0.07331910729408264	False
1014	6	0.09223493933677673	False
1015	7	0.145467147231102	False
1016	0	-0.5220413208007812	True
1017	1	-0.1427488476037979	True
1018	2	-0.09280531108379364	True
1019	3	0.027428576722741127	True
1020	4	0.02778482809662819	True
1021	5	0.07086677849292755	True
1022	6	0.149492546916008	True
1023	7	0.18151003122329712	True
1024	0	-0.1135094091296196	False
1025	1	-0.10081394016742706	False
1026	2	-0.07826461642980576	False
1027	3	0.007519992999732494	False
1028	4	0.017422569915652275	False
1029	5	0.028781764209270477	False
1030	6	0.07412244379520416	False
1031	7	0.3050803244113922	False
1032	0	-0.2640727162361145	True
1033	1	-0.1577899008989334	True
1034	2	-0.12142932415008545	True
1035	3	-0.1110352948307991	True
1036	4	-0.04106314480304718	True
1037	5	0.012289276346564293	True
1038	6	0.013196882791817188	True
1039	7	0.10473165661096573	True
1040	0	-0.21210290491580963	False
1041	1	-0.01948622427880764	False
1042	2	-0.018194012343883514	False
1043	3	-0.0147235207259655	False
1044	4	0.0369730107486248	False
1045	5	0.04555593430995941	False
1046	6	0.06752122193574905	False
1047	7	0.24263855814933777	False
1048	0	-0.6045878529548645	True
1049	1	-0.19768847525119781	True
1050	2	-0.0625121146440506	True
1051	3	-0.040017977356910706	True
1052	4	-0.018472494557499886	True
1053	5	0.04018016904592514	True
1054	6	0.1086035966873169	True
1055	7	0.5029521584510803	True
1056	0	-0.11282878369092941	False
1057	1	-0.07211370021104813	False
1058	2	-0.01406294759362936	False
1059	3	0.06335529685020447	False
1060	4	0.07692299783229828	False
1061	5	0.10114593803882599	False
1062	6	0.1499391496181488	False
1063	7	0.1679627001285553	False
1064	0	-0.9660540819168091	True
1065	1	-0.44592761993408203	True
1066	2	-0.3497355878353119	True
1067	3	-0.30139434337615967	True
1068	4	-0.17539852857589722	True
1069	5	0.03635171800851822	True
1070	6	0.10655934363603592	True
1071	7	0.17000308632850647	True
1072	0	-0.10823184251785278	False
1073	1	-0.07658445090055466	False
1074	2	-0.06701519340276718	False
1075	3	-0.05160483717918396	False
1076	4	-0.04216783493757248	False
1077	5	-0.029730362817645073	False
1078	6	0.08652306348085403	False
1079	7	0.4267897605895996	False
1080	0	-0.044895388185977936	True
1081	1	-0.04200498014688492	True
1082	2	-0.03781105577945709	True
1083	3	-0.029732588678598404	True
1084	4	-0.029576193541288376	True
1085	5	-0.01776810921728611	True
1086	6	-0.008053313940763474	True
1087	7	0.020163919776678085	True
1088	0	-0.04982242360711098	False
1089	1	-0.04303758218884468	False
1090	2	-0.036832019686698914	False
1091	3	-0.03462941199541092	False
1092	4	-0.03350173681974411	False
1093	5	-0.027940891683101654	False
1094	6	-0.013320662081241608	False
1095	7	0.410724014043808	False
1096	0	-0.0814424380660057	True
1097	1	-0.05438751354813576	True
1098	2	-0.05193008482456207	True
1099	3	-0.04900503531098366	True
1100	4	-0.045729056000709534	True
1101	5	-0.045141205191612244	True
1102	6	-0.04426874592900276	True
1103	7	0.021128986030817032	True
1104	0	-0.11601457744836807	False
1105	1	-0.08646509796380997	False
1106	2	-0.012574918568134308	False
1107	3	-0.007127089891582727	False
1108	4	0.021486885845661163	False
1109	5	0.06850758194923401	False
1110	6	0.15207262337207794	False
1111	7	0.25788208842277527	False
1112	0	-0.7636539936065674	True
1113	1	-0.18396364152431488	True
1114	2	-0.12158461660146713	True
1115	3	-0.043794844299554825	True
1116	4	0.05523024499416351	True
1117	5	0.07234735786914825	True
1118	6	0.0725579634308815	True
1119	7	0.3142148554325104	True
1120	0	-0.1397203803062439	False
1121	1	-0.0984729453921318	False
1122	2	-0.0904877707362175	False
1123	3	-0.006462229415774345	False
1124	4	-0.0002712966816034168	False
1125	5	0.02536081336438656	False
1126	6	0.09326815605163574	False
1127	7	0.34857669472694397	False
1128	0	-0.3054472804069519	True
1129	1	-0.27380943298339844	True
1130	2	-0.20833653211593628	True
1131	3	-0.11053295433521271	True
1132	4	-0.03295218199491501	True
1133	5	-0.031249919906258583	True
1134	6	0.03565530851483345	True
1135	7	0.9533333778381348	True
1136	0	0.030653737485408783	False
1137	1	0.04080791398882866	False
1138	2	0.0415312834084034	False
1139	3	0.04217233881354332	False
1140	4	0.04231880232691765	False
1141	5	0.04235493391752243	False
1142	6	0.04625770077109337	False
1143	7	0.054944656789302826	False
1144	0	-2.46551513671875	True
1145	1	-0.06807036697864532	True
1146	2	0.005132011137902737	True
1147	3	0.03949405252933502	True
1148	4	0.04024090990424156	True
1149	5	0.04123328626155853	True
1150	6	0.0416383370757103	True
1151	7	0.055867958813905716	True
1152	0	-0.123794324696064	False
1153	1	-0.1167132705450058	False
1154	2	-0.04459638521075249	False
1155	3	0.023856503888964653	False
1156	4	0.04688210040330887	False
1157	5	0.08794862776994705	False
1158	6	0.1259019672870636	False
1159	7	0.1593569815158844	False
1160	0	-0.871029257774353	True
1161	1	-0.15855589509010315	True
1162	2	-0.05488226190209389	True
1163	3	-0.012738230638206005	True
1164	4	0.004027048125863075	True
1165	5	0.0530192069709301	True
1166	6	0.07254230976104736	True
1167	7	0.07315272092819214	True
1168	0	0.018160700798034668	False
1169	1	0.01863718032836914	False
1170	2	0.024939168244600296	False
1171	3	0.02852330356836319	False
1172	4	0.032266855239868164	False
1173	5	0.04141556844115257	False
1174	6	0.04254098981618881	False
1175	7	0.1429177075624466	False
1176	0	-2.621490478515625	True
1177	1	-0.0796496570110321	True
1178	2	0.026137763634324074	True
1179	3	0.02648189663887024	True
1180	4	0.02787931077182293	True
1181	5	0.029076408594846725	True
1182	6	0.03193676471710205	True
1183	7	0.04434996098279953	True
1184	0	-0.09828682988882065	False
1185	1	-0.05780627951025963	False
1186	2	-0.054587818682193756	False
1187	3	-0.03728634491562843	False
1188	4	-0.025179823860526085	False
1189	5	-0.006408554036170244	False
1190	6	0.08112538605928421	False
1191	7	0.2766416370868683	False
1192	0	-0.16042011976242065	True
1193	1	-0.08380483090877533	True
1194	2	-0.06133703887462616	True
1195	3	-0.05473330616950989	True
1196	4	-0.05092799663543701	True
1197	5	-0.03261396288871765	True
1198	6	-0.031248845160007477	True
1199	7	-0.007401361130177975	True
1200	0	-0.08093667775392532	False
1201	1	-0.035373978316783905	False
1202	2	-0.030939938500523567	False
1203	3	-0.006673673167824745	False
1204	4	0.009552394039928913	False
1205	5	0.02093813382089138	False
1206	6	0.021707184612751007	False
1207	7	0.26281628012657166	False
1208	0	-0.08459806442260742	True
1209	1	-0.07707609236240387	True
1210	2	-0.06792691349983215	True
1211	3	-0.05915578082203865	True
1212	4	-0.013722465373575687	True
1213	5	0.00423846673220396	True
1214	6	0.004576831590384245	True
1215	7	0.034135010093450546	True
1216	0	-0.04082930088043213	False
1217	1	-0.03860534727573395	False
1218	2	-0.03835384547710419	False
1219	3	-0.038146037608385086	False
1220	4	-0.03812311589717865	False
1221	5	-0.03777497634291649	False
1222	6	-0.035218752920627594	False
1223	7	0.3703327178955078	False
1224	0	-0.09917263686656952	True
1225	1	-0.04257068783044815	True
1226	2	-0.04121522232890129	True
1227	3	-0.04075140133500099	True
1228	4	-0.03879150003194809	True
1229	5	-0.038781095296144485	True
1230	6	-0.03877052664756775	True
1231	7	-0.03525254502892494	True
1232	0	-0.17902851104736328	False
1233	1	-0.04152088612318039	False
1234	2	-0.03701944276690483	False
1235	3	-0.020535476505756378	False
1236	4	-0.0034045795910060406	False
1237	5	0.03381253778934479	False
1238	6	0.04264240711927414	False
1239	7	0.27174773812294006	False
1240	0	-0.12409964948892593	True
1241	1	-0.04748916998505592	True
1242	2	-0.03962303698062897	True
1243	3	-0.02365952730178833	True
1244	4	-0.01941940188407898	True
1245	5	-0.010327351279556751	True
1246	6	0.00296360463835299	True
1247	7	0.07499692589044571	True
1248	0	-0.02745796926319599	False
1249	1	-0.025136584416031837	False
1250	2	-0.02504366636276245	False
1251	3	-0.021200813353061676	False
1252	4	-0.020340675488114357	False
1253	5	-0.0140842879191041	False
1254	6	0.09237300604581833	False
1255	7	0.24367406964302063	False
1256	0	-0.7506479620933533	True
1257	1	-0.03131517022848129	True
1258	2	-0.02903982251882553	True
1259	3	-0.010685489512979984	True
1260	4	-0.008573259226977825	True
1261	5	-0.002679404802620411	True
1262	6	0.00212856731377542	True
1263	7	0.007819159887731075	True
1264	0	-0.08859536051750183	False
1265	1	-0.06092130020260811	False
1266	2	-0.04785330593585968	False
1267	3	-0.045326150953769684	False
1268	4	-0.03882615640759468	False
1269	5	-0.03297300636768341	False
1270	6	0.11946672946214676	False
1271	7	0.31446346640586853	False
1272	0	-0.15342359244823456	True
1273	1	-0.049781862646341324	True
1274	2	-0.049439821392297745	True
1275	3	-0.045070625841617584	True
1276	4	-0.04492831975221634	True
1277	5	-0.043579451739788055	True
1278	6	-0.04239889979362488	True
1279	7	-0.03758294880390167	True
1280	0	-0.9860493540763855	False
1281	1	0.04562578350305557	False
1282	2	0.15204641222953796	False
1283	3	0.1536504477262497	False
1284	4	0.17321906983852386	False
1285	5	0.1760413497686386	False
1286	6	0.18647338449954987	False
1287	7	0.1942421942949295	False
1288	0	-1.969592571258545	True
1289	1	0.019555307924747467	True
1290	2	0.08895882964134216	True
1291	3	0.10572626441717148	True
1292	4	0.11754751205444336	True
1293	5	0.1287662535905838	True
1294	6	0.1346890777349472	True
1295	7	0.16668961942195892	True
1296	0	-0.07923637330532074	False
1297	1	-0.06964194774627686	False
1298	2	-0.03531249612569809	False
1299	3	-0.03249550983309746	False
1300	4	0.014921598136425018	False
1301	5	0.07335814088582993	False
1302	6	0.10698151588439941	False
1303	7	0.18265117704868317	False
1304	0	-0.5478944778442383	True
1305	1	-0.18243004381656647	True
1306	2	-0.16501598060131073	True
1307	3	-0.14835451543331146	True
1308	4	-0.14565083384513855	True
1309	5	-0.1354173719882965	True
1310	6	0.0966392382979393	True
1311	7	0.29371994733810425	True
1312	0	-0.07360924035310745	False
1313	1	-0.04613308608531952	False
1314	2	-0.0394337996840477	False
1315	3	-0.029754459857940674	False
1316	4	-0.021987434476614	False
1317	5	-0.021510710939764977	False
1318	6	-0.013280563987791538	False
1319	7	0.3373073637485504	False
1320	0	-0.07340854406356812	True
1321	1	-0.07114110141992569	True
1322	2	-0.07089768350124359	True
1323	3	-0.05336039885878563	True
1324	4	-0.04648357629776001	True
1325	5	-0.04162592440843582	True
1326	6	-0.03993970900774002	True
1327	7	-0.03097936138510704	True
1328	0	-0.2391406148672104	False
1329	1	-0.1680658757686615	False
1330	2	0.03531506285071373	False
1331	3	0.0509248822927475	False
1332	4	0.06521330028772354	False
1333	5	0.07272756099700928	False
1334	6	0.0776430293917656	False
1335	7	0.089574433863163	False
1336	0	-0.3743070960044861	True
1337	1	-0.14910829067230225	True
1338	2	-0.10867888480424881	True
1339	3	0.02298598922789097	True
1340	4	0.034704431891441345	True
1341	5	0.05384623259305954	True
1342	6	0.10250717401504517	True
1343	7	0.10255458205938339	True
1344	0	-0.09316078573465347	False
1345	1	-0.07186274230480194	False
1346	2	-0.030826333910226822	False
1347	3	-0.023362716659903526	False
1348	4	-0.02272733300924301	False
1349	5	-0.01967584528028965	False
1350	6	-0.015075145289301872	False
1351	7	0.33602309226989746	False
1352	0	-0.23511092364788055	True
1353	1	-0.04574170336127281	True
1354	2	-0.04252397269010544	True
1355	3	-0.03008054569363594	True
1356	4	-0.02728709578514099	True
1357	5	-0.003712309058755636	True
1358	6	-0.0024843800347298384	True
1359	7	0.005406803917139769	True
1360	0	-0.07500149309635162	False
1361	1	-0.07382337749004364	False
1362	2	-0.05298871174454689	False
1363	3	-0.03590162843465805	False
1364	4	-0.03037809208035469	False
1365	5	0.06580480933189392	False
1366	6	0.07670391350984573	False
1367	7	0.23616616427898407	False
1368	0	-0.4091123938560486	True
1369	1	-0.235367551445961	True
1370	2	-0.08254924416542053	True
1371	3	-0.0687682256102562	True
1372	4	-0.04030895233154297	True
1373	5	0.011069804430007935	True
1374	6	0.08748054504394531	True
1375	7	0.1519089639186859	True
1376	0	-0.10975367575883865	False
1377	1	-0.053338609635829926	False
1378	2	0.028905965387821198	False
1379	3	0.030344726517796516	False
1380	4	0.07366425544023514	False
1381	5	0.08455550670623779	False
1382	6	0.08588913828134537	False
1383	7	0.22548572719097137	False
1384	0	-0.5045585632324219	True
1385	1	-0.2813164293766022	True
1386	2	-0.05652068182826042	True
1387	3	-0.03480421006679535	True
1388	4	0.015684833750128746	True
1389	5	0.029751578345894814	True
1390	6	0.037582650780677795	True
1391	7	0.10522903501987457	True
1392	0	-0.23418839275836945	False
1393	1	-0.04992571845650673	False
1394	2	0.012389415875077248	False
1395	3	0.032095909118652344	False
1396	4	0.03318355232477188	False
1397	5	0.041201867163181305	False
1398	6	0.15181846916675568	False
1399	7	0.24447204172611237	False
1400	0	-0.9317471385002136	True
1401	1	-0.3498140275478363	True
1402	2	-0.13540638983249664	True
1403	3	-0.1048475056886673	True
1404	4	-0.04551156237721443	True
1405	5	-0.009234300814568996	True
1406	6	-0.006102546118199825	True
1407	7	0.1891927719116211	True
1408	0	-0.07479780912399292	False
1409	1	-0.0740998312830925	False
1410	2	-0.062169287353754044	False
1411	3	-0.05832039564847946	False
1412	4	-0.05747227370738983	False
1413	5	0.07483202964067459	False
1414	6	0.11934904009103775	False
1415	7	0.26288989186286926	False
1416	0	-0.08052194118499756	True
1417	1	-0.07377441972494125	True
1418	2	-0.07186038792133331	True
1419	3	-0.06507688015699387	True
1420	4	-0.05759686231613159	True
1421	5	-0.050864480435848236	True
1422	6	-0.04750250652432442	True
1423	7	-0.043957680463790894	True
1424	0	-0.2892616391181946	False
1425	1	-0.022310003638267517	False
1426	2	-0.019530082121491432	False
1427	3	0.016800247132778168	False
1428	4	0.0251955334097147	False
1429	5	0.027551740407943726	False
1430	6	0.06599174439907074	False
1431	7	0.1561320275068283	False
1432	0	-0.14168483018875122	True
1433	1	-0.13804520666599274	True
1434	2	-0.016217589378356934	True
1435	3	-0.012438202276825905	True
1436	4	-0.011931019835174084	True
1437	5	0.019819196313619614	True
1438	6	0.047079265117645264	True
1439	7	0.06180763617157936	True
1440	0	-0.1518704891204834	False
1441	1	-0.10726805031299591	False
1442	2	-0.04736650362610817	False
1443	3	-0.03161071985960007	False
1444	4	-0.019551079720258713	False
1445	5	0.07607177644968033	False
1446	6	0.07905124127864838	False
1447	7	0.2686450481414795	False
1448	0	-0.07937858253717422	True
1449	1	-0.07457137107849121	True
1450	2	-0.05116574466228485	True
1451	3	-0.04577218368649483	True
1452	4	-0.04243655875325203	True
1453	5	-0.04081431403756142	True
1454	6	0.016877129673957825	True
1455	7	0.1488245129585266	True
1456	0	-0.2195790559053421	False
1457	1	-0.07287820428609848	False
1458	2	-0.04596855118870735	False
1459	3	-0.021079691126942635	False
1460	4	-0.014684130437672138	False
1461	5	-8.61455628182739e-05	False
1462	6	0.15812194347381592	False
1463	7	0.2585532069206238	False
1464	0	-0.16640500724315643	True
1465	1	-0.1357961744070053	True
1466	2	-0.09538129717111588	True
1467	3	-0.031012633815407753	True
1468	4	-0.0278371199965477	True
1469	5	0.0017602823209017515	True
1470	6	0.04606841877102852	True
1471	7	0.04616496339440346	True
1472	0	-0.04528399184346199	False
1473	1	-0.04497656226158142	False
1474	2	-0.044942669570446014	False
1475	3	-0.03879499435424805	False
1476	4	-0.037414759397506714	False
1477	5	-0.036948155611753464	False
1478	6	-0.036094386130571365	False
1479	7	-0.03388434648513794	False
1480	0	-0.06255459785461426	True
1481	1	-0.04930518567562103	True
1482	2	-0.04903930053114891	True
1483	3	-0.04490051791071892	True
1484	4	-0.042814865708351135	True
1485	5	-0.04010174795985222	True
1486	6	-0.035399291664361954	True
1487	7	-0.03267413750290871	True
1488	0	-0.07391217350959778	False
1489	1	-0.06644673645496368	False
1490	2	-0.0649888664484024	False
1491	3	-0.06013266742229462	False
1492	4	-0.03684880584478378	False
1493	5	0.06653518974781036	False
1494	6	0.158630833029747	False
1495	7	0.221675843000412	False
1496	0	-0.2142181396484375	True
1497	1	-0.16559681296348572	True
1498	2	-0.10322639346122742	True
1499	3	-0.08656294643878937	True
1500	4	-0.06918736547231674	True
1501	5	-0.06573695689439774	True
1502	6	0.0006992599228397012	True
1503	7	0.1478128284215927	True
1504	0	-0.07576596736907959	False
1505	1	-0.03899947553873062	False
1506	2	-0.01516546681523323	False
1507	3	0.0006340481922961771	False
1508	4	0.02875303477048874	False
1509	5	0.04438598081469536	False
1510	6	0.06838158518075943	False
1511	7	0.1365998089313507	False
1512	0	-0.7341695427894592	True
1513	1	-0.6313374638557434	True
1514	2	-0.027525892481207848	True
1515	3	0.06423501670360565	True
1516	4	0.10812339931726456	True
1517	5	0.13096758723258972	True
1518	6	0.22361677885055542	True
1519	7	0.6379703879356384	True
1520	0	-0.08659485727548599	False
1521	1	-0.05942418426275253	False
1522	2	-0.05665643513202667	False
1523	3	-0.0534740574657917	False
1524	4	0.07101504504680634	False
1525	5	0.07105524837970734	False
1526	6	0.14589057862758636	False
1527	7	0.14990635216236115	False
1528	0	-0.5201511383056641	True
1529	1	-0.06109224259853363	True
1530	2	-0.0557856559753418	True
1531	3	-0.05049467459321022	True
1532	4	-0.046708788722753525	True
1533	5	-0.0357171930372715	True
1534	6	-0.033796872943639755	True
1535	7	-0.026146626099944115	True
1536	0	-0.20918864011764526	False
1537	1	-0.049025606364011765	False
1538	2	-0.030883487313985825	False
1539	3	-0.025461189448833466	False
1540	4	-0.019064581021666527	False
1541	5	-0.012780647724866867	False
1542	6	0.0222322978079319	False
1543	7	0.286126971244812	False
1544	0	-0.1948273926973343	True
1545	1	-0.07808937132358551	True
1546	2	-0.06293405592441559	True
1547	3	-0.035572685301303864	True
1548	4	-0.034355878829956055	True
1549	5	-0.026509860530495644	True
1550	6	-0.0223882794380188	True
1551	7	0.05287773534655571	True
1552	0	-0.06343694776296616	False
1553	1	-0.05209234729409218	False
1554	2	-0.04187138378620148	False
1555	3	-0.03891190513968468	False
1556	4	-0.016641562804579735	False
1557	5	-0.01265799906104803	False
1558	6	0.011958331800997257	False
1559	7	0.2990853190422058	False
1560	0	-0.0772986188530922	True
1561	1	-0.04108869284391403	True
1562	2	-0.00045011876500211656	True
1563	3	0.003481682389974594	True
1564	4	0.0036149052903056145	True
1565	5	0.0046944692730903625	True
1566	6	0.01371712889522314	True
1567	7	0.05819842591881752	True
1568	0	-0.16720528900623322	False
1569	1	-0.09225817769765854	False
1570	2	-0.06043649837374687	False
1571	3	-0.05093299597501755	False
1572	4	-0.04336211457848549	False
1573	5	-0.0032771360129117966	False
1574	6	0.09861283749341965	False
1575	7	0.47212284803390503	False
1576	0	-0.46744653582572937	True
1577	1	-0.05318313091993332	True
1578	2	-0.02838709019124508	True
1579	3	-0.027013741433620453	True
1580	4	-0.016564931720495224	True
1581	5	-0.01235628966242075	True
1582	6	-0.000608178146649152	True
1583	7	0.03337540850043297	True
1584	0	0.0189548097550869	False
1585	1	0.019151996821165085	False
1586	2	0.024753745645284653	False
1587	3	0.025257743895053864	False
1588	4	0.03752075880765915	False
1589	5	0.03758570924401283	False
1590	6	0.04334687069058418	False
1591	7	0.09221238642930984	False
1592	0	-1.8800876140594482	True
1593	1	-0.0007867145468480885	True
1594	2	0.03317073732614517	True
1595	3	0.040981121361255646	True
1596	4	0.04378102719783783	True
1597	5	0.04796852171421051	True
1598	6	0.05507524684071541	True
1599	7	0.06277906149625778	True
1600	0	-0.1935449093580246	False
1601	1	-0.09466112405061722	False
1602	2	-0.09352460503578186	False
1603	3	0.042041074484586716	False
1604	4	0.08285989612340927	False
1605	5	0.12886200845241547	False
1606	6	0.14539755880832672	False
1607	7	0.20418456196784973	False
1608	0	-0.42429447174072266	True
1609	1	-0.15040241181850433	True
1610	2	-0.11621551215648651	True
1611	3	-0.09500887989997864	True
1612	4	-0.08581896871328354	True
1613	5	-0.05690678581595421	True
1614	6	-0.022273564711213112	True
1615	7	0.19142836332321167	True
1616	0	-0.05697355046868324	False
1617	1	-0.038016945123672485	False
1618	2	-0.02268047444522381	False
1619	3	-0.008254829794168472	False
1620	4	0.004679672885686159	False
1621	5	0.013179107569158077	False
1622	6	0.14735905826091766	False
1623	7	0.20674718916416168	False
1624	0	-1.4085540771484375	True
1625	1	-0.04101550951600075	True
1626	2	-0.012867829762399197	True
1627	3	-0.0021342842373996973	True
1628	4	-0.0007940461509861052	True
1629	5	0.027734339237213135	True
1630	6	0.04712487757205963	True
1631	7	0.08729096502065659	True
1632	0	-0.2693358361721039	False
1633	1	-0.0295525174587965	False
1634	2	-0.01345351617783308	False
1635	3	0.0021957973949611187	False
1636	4	0.012692996300756931	False
1637	5	0.019256139174103737	False
1638	6	0.06105674058198929	False
1639	7	0.26037922501564026	False
1640	0	-0.3145602345466614	True
1641	1	-0.01989503763616085	True
1642	2	0.011190621182322502	True
1643	3	0.013971575535833836	True
1644	4	0.023862352594733238	True
1645	5	0.040050752460956573	True
1646	6	0.04404940828680992	True
1647	7	0.06156594306230545	True
1648	0	-0.11121143400669098	False
1649	1	-0.06615372747182846	False
1650	2	-0.0614415742456913	False
1651	3	-0.06054208055138588	False
1652	4	-0.029357202351093292	False
1653	5	-0.00824334379285574	False
1654	6	0.20799727737903595	False
1655	7	0.2936221957206726	False
1656	0	-0.527813196182251	True
1657	1	-0.17669174075126648	True
1658	2	-0.05056265741586685	True
1659	3	-0.025666309520602226	True
1660	4	0.0327848382294178	True
1661	5	0.05159991607069969	True
1662	6	0.059970226138830185	True
1663	7	0.233616903424263	True
1664	0	-0.34127506613731384	False
1665	1	-0.042602136731147766	False
1666	2	-0.027811329811811447	False
1667	3	-0.008946402929723263	False
1668	4	0.0024793799966573715	False
1669	5	0.026651950553059578	False
1670	6	0.03469565510749817	False
1671	7	0.4124388098716736	False
1672	0	-0.3541072607040405	True
1673	1	-0.11678600311279297	True
1674	2	-0.05411982908844948	True
1675	3	-0.0042777350172400475	True
1676	4	0.0037651194725185633	True
1677	5	0.0594632513821125	True
1678	6	0.0778399184346199	True
1679	7	0.08683181554079056	True
1680	0	-0.11147741228342056	False
1681	1	-0.03236450254917145	False
1682	2	-0.020093193277716637	False
1683	3	0.016935890540480614	False
1684	4	0.08181850612163544	False
1685	5	0.09336570650339127	False
1686	6	0.16985389590263367	False
1687	7	0.1930830180644989	False
1688	0	-1.0144253969192505	True
1689	1	-0.4489693343639374	True
1690	2	-0.37285757064819336	True
1691	3	-0.2126002013683319	True
1692	4	-0.04461086168885231	True
1693	5	-0.03656725957989693	True
1694	6	-0.004693548195064068	True
1695	7	0.024447407573461533	True
1696	0	-0.14925511181354523	False
1697	1	-0.06987370550632477	False
1698	2	-0.06330785155296326	False
1699	3	0.06018202006816864	False
1700	4	0.06373751163482666	False
1701	5	0.08159306645393372	False
1702	6	0.13109013438224792	False
1703	7	0.2568601965904236	False
1704	0	-0.6545206904411316	True
1705	1	-0.3619166910648346	True
1706	2	-0.11673153936862946	True
1707	3	-0.08253256976604462	True
1708	4	-0.06454790383577347	True
1709	5	0.05865577980875969	True
1710	6	0.2029908448457718	True
1711	7	0.34621524810791016	True
1712	0	-0.039093878120183945	False
1713	1	-0.017773298546671867	False
1714	2	-0.009597674943506718	False
1715	3	0.014747983776032925	False
1716	4	0.023411031812429428	False
1717	5	0.029256967827677727	False
1718	6	0.053231578320264816	False
1719	7	0.2850111126899719	False
1720	0	-1.2198963165283203	True
1721	1	-0.22710929811000824	True
1722	2	-0.2082633227109909	True
1723	3	-0.1286107748746872	True
1724	4	-0.05745631828904152	True
1725	5	0.0024212682619690895	True
1726	6	0.055695172399282455	True
1727	7	0.10681501030921936	True
1728	0	-0.190819650888443	False
1729	1	-0.07409290224313736	False
1730	2	0.024717561900615692	False
1731	3	0.026972653344273567	False
1732	4	0.029147852212190628	False
1733	5	0.029659215360879898	False
1734	6	0.037447698414325714	False
1735	7	0.1129956990480423	False
1736	0	-0.1375441700220108	True
1737	1	-0.10111010074615479	True
1738	2	-0.08554716408252716	True
1739	3	-0.04037651792168617	True
1740	4	0.03427545353770256	True
1741	5	0.04750380665063858	True
1742	6	0.05293691158294678	True
1743	7	0.07895305752754211	True
1744	0	-0.06396850943565369	False
1745	1	-0.058364517986774445	False
1746	2	-0.04538511857390404	False
1747	3	-0.038397692143917084	False
1748	4	-0.015728598460555077	False
1749	5	-0.008938365615904331	False
1750	6	0.001899341936223209	False
1751	7	0.3235470652580261	False
1752	0	-0.47070935368537903	True
1753	1	-0.11085721105337143	True
1754	2	-0.0411379300057888	True
1755	3	-0.027990425005555153	True
1756	4	-0.01666301302611828	True
1757	5	-0.00987240206450224	True
1758	6	0.007881825789809227	True
1759	7	0.227765291929245	True
1760	0	-0.19581808149814606	False
1761	1	-0.14017938077449799	False
1762	2	-0.12183030694723129	False
1763	3	-0.014699319377541542	False
1764	4	0.04939127713441849	False
1765	5	0.08680462092161179	False
1766	6	0.16711880266666412	False
1767	7	0.2016485333442688	False
1768	0	-0.27833324670791626	True
1769	1	-0.24842700362205505	True
1770	2	0.043425027281045914	True
1771	3	0.04417988285422325	True
1772	4	0.045410167425870895	True
1773	5	0.046026136726140976	True
1774	6	0.07651546597480774	True
1775	7	0.28767129778862	True
1776	0	-0.07280336320400238	False
1777	1	-0.06861603260040283	False
1778	2	-0.06399141252040863	False
1779	3	0.04105227813124657	False
1780	4	0.05179611220955849	False
1781	5	0.06398965418338776	False
1782	6	0.09904417395591736	False
1783	7	0.128014475107193	False
1784	0	-1.1879456043243408	True
1785	1	-0.25135907530784607	True
1786	2	0.024817058816552162	True
1787	3	0.02751382812857628	True
1788	4	0.04956522956490517	True
1789	5	0.05198553949594498	True
1790	6	0.058815691620111465	True
1791	7	0.06672954559326172	True
1792	0	-0.061132002621889114	False
1793	1	-0.04634389281272888	False
1794	2	-0.04318137466907501	False
1795	3	-0.004040753934532404	False
1796	4	0.017256617546081543	False
1797	5	0.04229460656642914	False
1798	6	0.10762451589107513	False
1799	7	0.16901849210262299	False
1800	0	-0.3453645408153534	True
1801	1	-0.33538898825645447	True
1802	2	-0.1514798253774643	True
1803	3	-0.09002618491649628	True
1804	4	-0.04230957105755806	True
1805	5	-0.03505830466747284	True
1806	6	-0.027875250205397606	True
1807	7	0.0935126394033432	True
1808	0	-0.13807477056980133	False
1809	1	-0.052961044013500214	False
1810	2	-0.0355202741920948	False
1811	3	-0.02728710137307644	False
1812	4	-0.018560731783509254	False
1813	5	-0.017880234867334366	False
1814	6	-0.009194593876600266	False
1815	7	0.3514474928379059	False
1816	0	-0.08926243335008621	True
1817	1	-0.04532777518033981	True
1818	2	-0.031367067247629166	True
1819	3	-0.028354572132229805	True
1820	4	-0.02433171309530735	True
1821	5	-0.018634634092450142	True
1822	6	-0.01589285023510456	True
1823	7	-0.010561333037912846	True
1824	0	-0.1376710832118988	False
1825	1	-0.09465083479881287	False
1826	2	-0.08552619814872742	False
1827	3	-0.050908248871564865	False
1828	4	-0.04252975061535835	False
1829	5	-0.03300250694155693	False
1830	6	-0.029086818918585777	False
1831	7	0.2774408459663391	False
1832	0	-0.12132918834686279	True
1833	1	-0.08354923874139786	True
1834	2	-0.061642467975616455	True
1835	3	-0.055045634508132935	True
1836	4	-0.0191207118332386	True
1837	5	-0.0008051601471379399	True
1838	6	0.005548188928514719	True
1839	7	0.03589620813727379	True
1840	0	-0.06892598420381546	False
1841	1	-0.06320768594741821	False
1842	2	-0.05914073437452316	False
1843	3	-0.045186422765254974	False
1844	4	-0.017994435504078865	False
1845	5	0.01045454852283001	False
1846	6	0.07258246093988419	False
1847	7	0.2801782488822937	False
1848	0	-0.3142532408237457	True
1849	1	-0.058016397058963776	True
1850	2	-0.05631696432828903	True
1851	3	-0.054697465151548386	True
1852	4	-0.04175117239356041	True
1853	5	-0.04159862920641899	True
1854	6	-0.034220140427351	True
1855	7	-0.025607716292142868	True
1856	0	-0.056081611663103104	False
1857	1	0.000997530878521502	False
1858	2	0.016894767060875893	False
1859	3	0.022688506171107292	False
1860	4	0.029108408838510513	False
1861	5	0.03191455826163292	False
1862	6	0.03656132146716118	False
1863	7	0.17747046053409576	False
1864	0	-0.043025869876146317	True
1865	1	-0.009416919201612473	True
1866	2	-0.005548290908336639	True
1867	3	0.011657808907330036	True
1868	4	0.01761707291007042	True
1869	5	0.04185018315911293	True
1870	6	0.06390528380870819	True
1871	7	0.1108735129237175	True
1872	0	-0.09952245652675629	False
1873	1	-0.056144651025533676	False
1874	2	-0.0509396493434906	False
1875	3	-0.024505728855729103	False
1876	4	-0.013676454313099384	False
1877	5	-0.010666544549167156	False
1878	6	0.017310064285993576	False
1879	7	0.33493807911872864	False
1880	0	-0.2819027900695801	True
1881	1	-0.09471392631530762	True
1882	2	-0.03089381568133831	True
1883	3	-0.018600404262542725	True
1884	4	0.019941559061408043	True
1885	5	0.02836412936449051	True
1886	6	0.03189162537455559	True
1887	7	0.04311633110046387	True
1888	0	-0.16912539303302765	False
1889	1	-0.0863441452383995	False
1890	2	-0.025365307927131653	False
1891	3	0.02230391465127468	False
1892	4	0.040356338024139404	False
1893	5	0.041256386786699295	False
1894	6	0.09964129328727722	False
1895	7	0.1611175686120987	False
1896	0	-0.3710625469684601	True
1897	1	-0.20603300631046295	True
1898	2	-0.04245980083942413	True
1899	3	-0.0258474238216877	True
1900	4	0.0027657747268676758	True
1901	5	0.01204264909029007	True
1902	6	0.12419695407152176	True
1903	7	0.25607597827911377	True
1904	0	-0.2509276568889618	False
1905	1	-0.13415195047855377	False
1906	2	-0.05376122146844864	False
1907	3	0.02415335923433304	False
1908	4	0.03725945204496384	False
1909	5	0.08381731063127518	False
1910	6	0.11392011493444443	False
1911	7	0.3714261054992676	False
1912	0	-0.5918094515800476	True
1913	1	-0.16283507645130157	True
1914	2	-0.16180816292762756	True
1915	3	-0.09393826872110367	True
1916	4	0.036340635269880295	True
1917	5	0.03705941140651703	True
1918	6	0.04273662716150284	True
1919	7	0.051317743957042694	True
1920	0	-0.042496077716350555	False
1921	1	-0.04118508845567703	False
1922	2	-0.040935367345809937	False
1923	3	-0.038353197276592255	False
1924	4	-0.034971803426742554	False
1925	5	-0.034757982939481735	False
1926	6	-0.0339333675801754	False
1927	7	0.3535257875919342	False
1928	0	-0.08926829695701599	True
1929	1	-0.07492025941610336	True
1930	2	-0.04195919260382652	True
1931	3	-0.03898553550243378	True
1932	4	-0.035630080848932266	True
1933	5	-0.034817881882190704	True
1934	6	-0.01985105313360691	True
1935	7	0.014904898591339588	True
1936	0	0.011768640018999577	False
1937	1	0.013877121731638908	False
1938	2	0.014673196710646152	False
1939	3	0.01634944975376129	False
1940	4	0.018049005419015884	False
1941	5	0.029535846784710884	False
1942	6	0.07915347069501877	False
1943	7	0.15225790441036224	False
1944	0	-2.5779199600219727	True
1945	1	-0.025197215378284454	True
1946	2	-0.01125093549489975	True
1947	3	0.01904156617820263	True
1948	4	0.03054594248533249	True
1949	5	0.031136391684412956	True
1950	6	0.05401353910565376	True
1951	7	0.09109991043806076	True
1952	0	-0.36436644196510315	False
1953	1	-0.08559376001358032	False
1954	2	-0.01707739382982254	False
1955	3	0.015403696335852146	False
1956	4	0.03215399384498596	False
1957	5	0.06855235993862152	False
1958	6	0.16077914834022522	False
1959	7	0.33033108711242676	False
1960	0	-0.584377646446228	True
1961	1	-0.2807556390762329	True
1962	2	-0.16569989919662476	True
1963	3	-0.07192892581224442	True
1964	4	0.01630983129143715	True
1965	5	0.06123920902609825	True
1966	6	0.13100595772266388	True
1967	7	0.14247749745845795	True
1968	0	-0.2123783528804779	False
1969	1	-0.027382027357816696	False
1970	2	-0.018943890929222107	False
1971	3	0.007493612822145224	False
1972	4	0.023984208703041077	False
1973	5	0.03551503270864487	False
1974	6	0.12744823098182678	False
1975	7	0.3340737521648407	False
1976	0	-1.656498908996582	True
1977	1	-0.05484838783740997	True
1978	2	-0.03314770385622978	True
1979	3	-0.025442970916628838	True
1980	4	-0.007441945374011993	True
1981	5	-0.0007594873895868659	True
1982	6	0.0005639690207317472	True
1983	7	0.01853891834616661	True
1984	0	-0.15218792855739594	False
1985	1	-0.0767209455370903	False
1986	2	-0.06706274300813675	False
1987	3	-0.04962575435638428	False
1988	4	-0.004871510900557041	False
1989	5	0.023559290915727615	False
1990	6	0.09391607344150543	False
1991	7	0.2699087858200073	False
1992	0	-0.1128879263997078	True
1993	1	-0.07335030287504196	True
1994	2	-0.027897903695702553	True
1995	3	-0.025872139260172844	True
1996	4	-0.01312875747680664	True
1997	5	-0.00032454091706313193	True
1998	6	0.023167503997683525	True
[truncated: 46,128 more rows]
