# Supplementary material for: Reduced neural activity but improved coding in rodent higher-order visual cortex during locomotion
Source: Nat Commun. 2022 Mar 30;13:1676. doi: 10.1038/s41467-022-29200-z (PMC8967903; doi:10.1038/s41467-022-29200-z)
Supplement: Supplementary file 3 — Dataset 1 [file 41467_2022_29200_MOESM3_ESM.zip › SOURCEDATA/3b.csv]

specimen	apref_diff	pref_diff
492413952.0	-0.43271271107186166	-0.10865371582364397
495726993.0	-0.282904386923467	-0.14784446556996686
495727000.0	-0.5748791414978248	-0.0893112623565165
495727015.0	-0.21149497752019197	-0.3131410734258532
495727026.0	-0.43002758813090625	-0.10642833116522525
496001353.0	-0.3739875480532646	-0.16929086444886504
496001358.0	-0.4567396949616171	-0.0861173681292494
496001363.0	-0.3569494099039666	-0.13573429569971682
496144063.0	-0.21889911272194026	-0.16569286336647873
497258296.0	-0.23295300672762095	-0.1517466413322836
497258322.0	-0.2378002536119666	-0.14405494117664505
497589976.0	-0.15021341593202317	-0.20087318842221671
501139891.0	-0.5875135056566831	-0.09787577729467414
501228870.0	-0.22151052491443063	-0.17940136759187392
501279658.0	-0.4052437169054273	-0.10984078409482452
501281221.0	-0.8975889770423665	-0.07568856624557692
501281403.0	-0.7112655483186245	-0.14605204425752163
502206284.0	-0.46092392593622206	-0.16702789513394237
503292439.0	-0.8564305131470686	-0.08830070129612036
503292470.0	-0.3535548458476701	-0.0862223183691141
503292481.0	-0.6446955565363168	-0.09025970488786697
515910155.0	-0.7869863876489451	-0.04451162752089461
539031635.0	-0.23351780930534005	-0.20134838339355257
539351920.0	-0.5924429970779526	-0.085422048338258
541655288.0	-0.33472987877515453	-0.13169095823347257
543144600.0	-0.7259105739548154	-0.14477797180576168
544691086.0	-0.35084892336565715	-0.168973664385983
546734491.0	-0.3151104732372005	-0.1390211121615721
557841072.0	-0.22318305705204616	-0.154686458442271
558792472.0	-0.3851393535733223	-0.1728290212340653
558793503.0	-0.4383975187196366	-0.11411548323643904
558793873.0	-0.17719143493151343	-0.30134133017949155
559019102.0	-0.5538657294517314	-0.08953008030535492
561035974.0	-0.32798932182292145	-0.18028117064386606
562220816.0	-0.14232720357055464	-0.17624480631396486
562721666.0	-0.18706014224638542	-0.18507085127445558
562721970.0	-0.19343987293541431	-0.4926265678368509
563788853.0	-0.3926783561357297	-0.024047908646753057
571153214.0	-0.04799924294153849	-0.03527676065762838
