# Supplementary material for: Reduced neural activity but improved coding in rodent higher-order visual cortex during locomotion
Source: Nat Commun. 2022 Mar 30;13:1676. doi: 10.1038/s41467-022-29200-z (PMC8967903; doi:10.1038/s41467-022-29200-z)
Supplement: Supplementary file 3 — Dataset 1 [file 41467_2022_29200_MOESM3_ESM.zip › SOURCEDATA/3de.csv]

specimen_id	rel_run	rel_stat	all_var_r	all_var_s	mean_var_r	mean_var_s	all_diff	color_key
501271265	0.10532274848419898	0.1045837259689647	0.009027107432273116	0.0030036357322726047	0.0027397281127339713	0.0008767071618813356	0.00704144564534775	0.0
501574836	0.23438402657239538	0.2114195957591314	0.004205644451067963	0.0019989556275128405	0.0018194290525330975	0.0006054970048299717	0.10302487311862232	0.0
502199136	0.14084508702246631	0.13922237104964177	0.07253803771188055	0.07225516570460362	0.010175295196898946	0.00690224281013066	0.011588036568009585	9.0
502205092	0.17138578604100357	0.17579412837264602	0.01759075694074093	0.040894068567019395	0.005211558451028958	0.007112721330134808	-0.02539514613964735	0.0
502376461	0.10456159031697147	0.10123525604521594	0.007620471409780912	0.005764151017381596	0.0014449490440933274	0.0014813916972764587	0.03232638721685187	6.0
503109347	0.2112106185634525	0.1993050661480278	0.007588813341524955	0.0017563649861696662	0.0026832969899979204	0.0008430997090331941	0.05800291125924812	0.0
504568756	0.15733521840667358	0.12219443562632468	0.005423314554397674	0.003956142108643903	0.0009067502292266763	0.0005975163565343853	0.25142794171097543	11.0
505845219	0.08460633566233189	0.06303504504360272	0.0021253425993139606	0.0043217755136788225	0.0002594149878459922	0.0003046770038519931	0.2922119871216034	6.0
506540916	0.17254473365132977	0.13484973483892662	0.015725445204770948	0.03585228817998238	0.0024324704602119813	0.007188585718537584	0.2452548934763799	7.0
506773892	0.11558514403138825	0.10117896240819581	0.11570626030016544	1.9343963185078252	0.00783480724241481	0.04278513655833151	0.13292036084588296	9.0
506809539	0.21124863251771586	0.21396234709315687	0.06090828496063814	0.058185605480773596	0.03872877997507804	0.028393755496104123	-0.012764085150973575	3.0
506823562	0.16476039916995966	0.14685540176033954	0.024791801724025276	0.011163010033634534	0.012975387010983818	0.005071565564890943	0.11491713421570064	3.0
507464107	0.12350549416782934	0.1286432488109104	0.017929162587916363	0.011458887574706856	0.0025658696066000425	0.001536321376624267	-0.04075177676784425	9.0
508563988	0.08541411619177706	0.07498461075823168	0.009761766230944173	0.010902469002758153	0.0015285341405475742	0.0010913506385606642	0.13004474077647696	8.0
510517131	0.13823097990685287	0.10280702491299398	0.017033308125208254	0.05794549093459358	0.004981268588297778	0.003918210474592638	0.29392837880760714	0.0
510917254	0.14313511741447718	0.13848932836597705	0.03482826280515673	0.026255649844001784	0.006592532607703005	0.0037970154279820018	0.03299279674124468	8.0
511595995	0.17861803085955452	0.1793689175553167	0.02026531051203826	0.007156718120272258	0.00454002281941304	0.0013515752238141424	-0.0041950506804062215	5.0
551834174	0.09224637933712117	0.08264033248249765	0.4323354964446116	0.5324964751079824	0.03017824731277796	0.0327214252978159	0.10985450815189862	16.0
553568031	0.09404446037559487	0.07052248756491765	0.09644716812159493	0.742791324295241	0.0066859963131652555	0.04234817581929019	0.2858650914420546	13.0
557225279	0.13110724313778627	0.10388155531175751	0.005970350608737951	0.003674046423274658	0.0016335929210822637	0.0005149953105605586	0.2317190266571331	9.0
557304694	0.11991639831312573	0.1420255575440356	0.000738658117720311	0.00015456516124546537	0.00010689646184204599	2.0636497942563654e-05	-0.16880960637681242	15.0
558670888	0.3330438851421935	0.33967663550770766	0.01093520249424645	0.00836588955642748	0.00519744174884578	0.002900576247447883	-0.01971918549208598	9.0
565216523	0.13481556941473957	0.1032017106864479	0.01794773372386126	0.016126480739448227	0.010295590672434683	0.00658438036196063	0.26564339122648417	15.0
566307038	0.06521038597401707	0.05376539974310471	0.0027073712593123148	0.003900997969748012	0.00032276750174529257	0.00044231906408412445	0.19239185792181437	15.0
569896493	0.1057414485167472	0.09485368833904159	0.1208466257363586	0.09212810466657363	0.01733127561109116	0.01238893801773546	0.10855457762700417	7.0
570305847	0.101783792530841	0.08986306399750144	0.0030402929570841563	0.0010535188050946169	0.0005414204597124223	0.0001266743315450285	0.12440306874093289	15.0
571137446	0.4046773846440918	0.3775967017958594	0.006069353102678801	0.0037479865013186724	0.00213148236676292	0.001214148237659994	0.06923579169412053	2.0
571541565	0.08716569679984851	0.07228483050718984	0.004338297861648514	0.004739344380915157	0.002345902169466146	0.0015707365853313152	0.1866518291783893	12.0
572606382	0.15193627671237286	0.1673661162727862	0.01419370352908654	0.0017225407417497945	0.0026820829496115744	0.0003390975113587455	-0.09664719024595943	5.0
573850303	0.19509023819567306	0.18385505757727483	0.0059040264103924316	0.007458883479977465	0.0011098080010860322	0.001204246190996816	0.05929711092194161	5.0
575302108	0.13613104152733307	0.11819629632937162	0.062030180624105924	0.025721514816723356	0.011973089548932583	0.002919090291121252	0.1410367076469491	17.0
576001843	0.2057245587029893	0.18327768924409843	0.029722501061284372	0.00845424292039954	0.011131305603725498	0.0027296162947456786	0.11540740228289961	5.0
580051759	0.10820440590118802	0.17551893388207887	0.0027110856998743575	0.004234442380204035	0.00048203864589132535	0.0006543444388402773	-0.47450821657683623	14.0
584944065	0.1263651644327761	0.11678560395714437	0.06655132792669367	0.009545838677825356	0.014701332195858643	0.00215591120832215	0.07879523095127376	11.0
587339481	0.10622205148770064	0.0858707298610066	0.008298893267341486	0.0016028652718449836	0.0019300022499815805	0.00031150465610993016	0.21189054043368935	7.0
587344053	0.2112103942896579	0.19611882603480849	0.0035308165145882717	0.0007877099529950205	0.001132652129056653	0.00020670753097351636	0.07410010135206087	1.0
588655112	0.037746089946094304	0.03752916644857169	0.00594327100314904	0.0008062424386567628	0.00018199392776417327	2.8587563460376985e-05	0.005763474159032648	13.0
591430494	0.15517636676101276	0.1244945177212166	0.017805106351362256	0.006163739269444098	0.0024389611739560634	0.0008652024570544835	0.2194139665028	14.0
593552712	0.07779083353459056	0.07599525028341902	0.0004789470838441048	0.0003351726613327628	5.184140364562486e-05	2.851867738504228e-05	0.023351700057547786	12.0
595229536	0.0742021257977329	0.06468339273477529	0.0021136523612922914	0.0011881466640460995	0.00020946017139783006	0.00014523476526189893	0.1370730823995824	15.0
595273803	0.14436474336194613	0.13546722330743785	0.008826195579749764	0.007981424452664214	0.0012537534739845884	0.0013483693374440504	0.06359187737132638	17.0
601904502	0.14748357173683463	0.13797620780083938	0.012219674279289652	0.0030013933946975158	0.0015577528986865144	0.00024881376235774374	0.0666108826356779	17.0
605606109	0.09910317937204659	0.0828648450291848	0.031129620708019626	0.010825727160659755	0.0030696686923228998	0.0015360416851885913	0.1784745907561976	16.0
605800963	0.06731831938752815	0.048208287673846245	0.12511506294590835	0.03667355742808944	0.008267022869577834	0.001118149162307924	0.33083342789647685	7.0
611638995	0.07267450523436565	0.06205172788716666	0.010467150075607107	0.004572692161771126	0.0007579890081315479	0.00034982414155474947	0.15769426786565807	16.0
616779893	0.10084771137531606	0.08273818898590445	0.014974382356180845	0.005594827254054298	0.002702833356122233	0.0009110686811166035	0.19728663643318595	17.0
637115675	0.12529586984391322	0.07592744249730156	0.003984515928807567	0.003846304265765787	0.0006773647386058337	0.00028919479317948167	0.4906829807363228	2.0
640198011	0.08623888804049433	0.08328155682478042	0.009586266083119724	0.002671660155777586	0.0007232156455738298	0.00019315336490309705	0.03489055515473955	13.0
644026238	0.1371529411030647	0.08911527575683559	0.0028667416857994493	0.0006596696982569483	0.0005026939007890332	7.739698158224234e-05	0.42460815763596926	1.0
647595665	0.553585915769677	0.5108835227191767	0.005730726411153834	0.004541360395773221	0.004364597348537606	0.0034589075528742665	0.08023225751059912	3.0
649401936	0.1923150703666917	0.1488328490399664	0.0297550134203365	0.003676331362261077	0.01029967766424687	0.000821179997927446	0.25491711280169466	2.0
662351164	0.25255078264792813	0.23859421329159441	0.0051176979782101666	0.0017805199318434283	0.0024080224093678197	0.0005348606963532173	0.05683278653643146	12.0
663866413	0.06199622090150314	0.05813286856921718	0.004438085043574347	0.005354723354784596	0.0003301756062678223	0.00022600258015183594	0.06432001356719844	6.0
686441799	0.09552342855242964	0.07354409071777769	0.005013559293511207	0.0016100981586350826	0.0007223331498218548	0.00014762816572421383	0.26000662847041695	7.0
698260532	0.140427729393956	0.1112208623889229	0.016646142106604683	0.0007014746591213386	0.0057385898898219745	8.149264364782032e-05	0.23212422368914074	12.0
699155265	0.17387862087233696	0.16800355265657832	0.015393788683276389	0.004517753690763146	0.0022719780231614584	0.0006879506486040717	0.034368964927981416	3.0
704298735	0.16517035026539317	0.15785722292983684	0.006645890626953731	0.0025244902630986057	0.0033272089606543598	0.000930992672999035	0.04527865694695039	0.0
707006626	0.13692548267512641	0.1307472400849668	0.00875009029098562	0.01550507504414002	0.0017588406598608131	0.004052290988714993	0.04616266107695242	15.0
710469199	0.14293941784758754	0.12939039277468609	0.005157147240457302	0.021220181405932896	0.0013074312531569296	0.005566092850459957	0.09950453122955531	15.0
712178511	0.15191790332884428	0.15359795288986622	0.006212490793805045	0.0026287817327465745	0.0008340279182372745	0.00042364805899499654	-0.010998116967252992	0.0
716956096	0.1849619143044928	0.1582737658947933	0.01100143122354947	0.0024306999690666357	0.001958969511483341	0.0004967420619765243	0.15550917313843407	6.0
