# Supplementary material for: Reduced neural activity but improved coding in rodent higher-order visual cortex during locomotion
Source: Nat Commun. 2022 Mar 30;13:1676. doi: 10.1038/s41467-022-29200-z (PMC8967903; doi:10.1038/s41467-022-29200-z)
Supplement: Supplementary file 3 — Dataset 1 [file 41467_2022_29200_MOESM3_ESM.zip › SOURCEDATA/3f.csv]

dataset_key	pvalue	ratio	run_score	specimen_id_x	stat_score	rel_run	rel_stat	all_var_r	all_var_s	mean_var_r	mean_var_s	specimen_id_y	all_diff	color_key
('VISal', 'Cux2-CreERT2')	0.28149010978892686	0.018645918462069946	0.2346780303030303	526466660.4	0.2301120095182595	0.17371974944565552	0.17378621692615406	0.036154940174625	0.256140219052611	0.004949226172334426	0.0076958500914335514	521297907.80833334	0.010055265855190532	9.0
('VISal', 'Rbp4-Cre_KL100')	0.029541367021729947	0.28840274365157564	0.27545244107744105	544756410.5	0.20484743265993263	0.15002767758137192	0.12091819444595628	0.019846778383815832	0.00527505927665301	0.004161651592139836	0.0009652275013382398	523533716.5505618	0.2106943807452031	11.0
('VISam', 'Cux2-CreERT2')	0.12576271136915418	0.14846610306918093	0.279364321020806	610262780.4285715	0.24068967060508417	0.10313860685188136	0.09155183909361343	0.005223293249474209	0.007524192570152405	0.0018591761264687482	0.002076977678000604	599071047.097493	0.13235035617445476	15.0
('VISam', 'Rbp4-Cre_KL100')	0.03881860425372928	0.13768110502987602	0.274328937523382	602902727.1111112	0.24874449908441135	0.13850253233742843	0.12648945221362867	0.022482633276067372	0.011466026641145034	0.003985938435267814	0.0015661632474008068	593283614.3134328	0.09537197073196088	17.0
('VISam', 'Rorb-IRES2-Cre')	0.17827014239542105	0.11226147638850355	0.24058035714285714	586839521.8571428	0.21426396520146518	0.08516931521010332	0.07317904641454777	0.12137182975287154	0.13770137463563234	0.008743513072387365	0.008744752874608583	595021341.079602	0.15179014220378403	16.0
('VISl', 'Cux2-CreERT2')	0.13786279563907866	0.2132551292241257	0.39692259900593235	580973179.3333334	0.30665083373416707	0.25842536678731437	0.24269379462453095	0.02727179192903185	0.01935234133776136	0.014939787175605346	0.009252690594763247	576507272.9210019	0.06101512134502639	3.0
('VISl', 'Rbp4-Cre_KL100')	0.00042990130498867917	0.26844597666849185	0.33512731481481484	558513630.75	0.257349537037037	0.18168612546538057	0.17848217571969752	0.019332924227887585	0.006420920128331283	0.00522165153201557	0.0014459927114550926	546425693.2878788	0.013114409632488886	5.0
('VISp', 'Cux2-CreERT2')	0.1402164523879862	0.11434878276546201	0.5782365168289538	562164988.1428572	0.5137874038504291	0.17050740848170357	0.15981136047863034	0.010523682415616855	0.018466334106157997	0.0032341434726043273	0.002415687776296925	541536749.9236972	0.07105341461568075	0.0
('VISp', 'Rbp4-Cre_KL100')	0.4067758205335741	0.1546742198903201	0.31798941798941793	619218352.3333334	0.24550264550264547	0.21802066169913187	0.17635541452327236	0.019005023849814215	0.0037306697583714137	0.006418142530824819	0.0007720123365430669	631158541.0206186	0.2744497917857414	2.0
('VISp', 'Rorb-IRES2-Cre')	1.3587283005347766e-08	0.4266550522648084	0.551058201058201	615685145.5	0.35793650793650794	0.17394878262344748	0.1422805617440045	0.0031966908145687383	0.0007232871833154873	0.0008156920142050203	0.00014164561933010806	615863391.3647798	0.25045635608610284	1.0
('VISpm', 'Cux2-CreERT2')	0.24644415683264304	0.2401978736463904	0.31664666854884244	597261047.25	0.26081290388355605	0.09974576239785805	0.08552925412524501	0.005314760997428891	0.004564681188995223	0.0008047003464971375	0.0005605109124651931	579680080.3847656	0.15873975002504698	6.0
('VISpm', 'Rbp4-Cre_KL100')	0.0035644196679243726	0.015193240240678628	0.2660416666666666	509740621.0	0.25479166666666664	0.10986537365417087	0.10188591474484604	0.020380212696409217	0.01740624699800719	0.00367370015788425	0.0022375003063016476	509560857.625	0.08893245892821884	8.0
('VISpm', 'Rorb-IRES2-Cre')	0.18837572006077566	0.03420080747178573	0.28640718355718353	591203930.4	0.2660781033781034	0.11029174310681597	0.08711188988795689	0.0350318709672255	0.021454122291769667	0.003937011850281813	0.0028288009511245877	604539008.3935484	0.2403174060410358	7.0
('VISrl', 'Cux2-CreERT2')	0.10937827393621218	0.11147886583005973	0.27966957658569497	631426493.25	0.22978660593792172	0.12955563184338567	0.11832959750518608	0.004338174478547064	0.0019619335143101694	0.0018494473827093405	0.0005905773154604885	614843730.2865672	0.09855745239217979	12.0
('VISrl', 'Rbp4-Cre_KL100')	0.0006623036677565095	-0.061926852950696054	0.14895833333333333	585741126.5	0.1574652777777778	0.12934178828810916	0.15255794660969085	0.009503394993043913	0.005102625980362064	0.0013626537835204576	0.0007492305470366701	585172189.75	-0.16224323419099992	14.0
('VISrl', 'Rorb-IRES2-Cre')	0.1417845898005622	0.19043756258726358	0.2338489057239057	594140384.6666666	0.19000420875420876	0.07760725450673538	0.06813962249093956	0.038940334129070685	0.25961655780251464	0.0026701788411942293	0.014814328470017459	598012163.3814102	0.11535356885501864	13.0
