# Supplementary material for: Reduced neural activity but improved coding in rodent higher-order visual cortex during locomotion
Source: Nat Commun. 2022 Mar 30;13:1676. doi: 10.1038/s41467-022-29200-z (PMC8967903; doi:10.1038/s41467-022-29200-z)
Supplement: Supplementary file 3 — Dataset 1 [file 41467_2022_29200_MOESM3_ESM.zip › SOURCEDATA/3g.csv]

	condition_dec	cre_line	dataset_key	pvalue	ratio	region	run_score	specimen_id	stat_score
0	minustop25	Cux2-CreERT2	('VISal', 'Cux2-CreERT2')	0.0003770395640831686	-0.11632796075683209	VISal	0.5090909090909093	502199136.0	0.5719696969696969
1	minustop25	Cux2-CreERT2	('VISal', 'Cux2-CreERT2')	0.004427193167173018	0.07024390243902434	VISal	0.5526041666666667	506773892.0	0.5151041666666667
1	minustop25	Cux2-CreERT2	('VISam', 'Cux2-CreERT2')	0.0017226570286592812	0.07199999999999997	VISam	0.5395833333333333	565216523.0	0.5020833333333333
2	minustop25	Cux2-CreERT2	('VISam', 'Cux2-CreERT2')	0.0030339475794426483	0.17057169634489242	VISam	0.24125000000000002	566307038.0	0.2033333333333333
3	minustop25	Cux2-CreERT2	('VISam', 'Cux2-CreERT2')	0.00035638379914234935	0.32302405498281805	VISam	0.35208333333333336	570305847.0	0.25416666666666665
5	minustop25	Cux2-CreERT2	('VISam', 'Cux2-CreERT2')	1.1499274734848317e-06	0.3648960739030022	VISam	0.23703703703703702	707006626.0	0.1638888888888889
2	minustop25	Rbp4-Cre_KL100	('VISam', 'Rbp4-Cre_KL100')	0.007451086888798474	-0.20502901353965192	VISam	0.1611111111111111	601904502.0	0.19791666666666666
3	minustop25	Rbp4-Cre_KL100	('VISam', 'Rbp4-Cre_KL100')	0.0009272718622098232	0.1963927855711423	VISam	0.24035087719298243	616779893.0	0.19736842105263155
0	minustop25	Rorb-IRES2-Cre	('VISam', 'Rorb-IRES2-Cre')	0.012211939665202363	-0.13374805598755837	VISam	0.16666666666666669	551834174.0	0.1905555555555556
1	minustop25	Rorb-IRES2-Cre	('VISam', 'Rorb-IRES2-Cre')	3.368139881244577e-05	0.203125	VISam	0.29375	605606109.0	0.23958333333333334
2	minustop25	Rorb-IRES2-Cre	('VISam', 'Rorb-IRES2-Cre')	0.0020019362197643445	-0.1465798045602602	VISam	0.2155303030303031	611638995.0	0.2496212121212121
1	minustop25	Cux2-CreERT2	('VISl', 'Cux2-CreERT2')	7.118594879682295e-09	0.25890529973935716	VISl	0.49242424242424243	506823562.0	0.3795454545454545
2	minustop25	Cux2-CreERT2	('VISl', 'Cux2-CreERT2')	0.0004336778335061887	-0.31438127090301027	VISl	0.15	699155265.0	0.205952380952381
0	minustop25	Rbp4-Cre_KL100	('VISl', 'Rbp4-Cre_KL100')	0.022798081049578776	0.14794520547945197	VISl	0.2722222222222222	511595995.0	0.23472222222222222
1	minustop25	Rbp4-Cre_KL100	('VISl', 'Rbp4-Cre_KL100')	3.7006129347409627e-06	0.24036281179138308	VISl	0.34305555555555556	572606382.0	0.2694444444444445
1	minustop25	Cux2-CreERT2	('VISp', 'Cux2-CreERT2')	0.0005561109783724005	0.13012048192771097	VISp	0.690625	501574836.0	0.60625
3	minustop25	Cux2-CreERT2	('VISp', 'Cux2-CreERT2')	1.6132250444697864e-10	-0.3933649289099526	VISp	0.4708333333333333	503109347.0	0.7013888888888888
4	minustop25	Cux2-CreERT2	('VISp', 'Cux2-CreERT2')	7.385504195098962e-08	0.21613691931540333	VISp	0.555392156862745	510517131.0	0.44705882352941173
5	minustop25	Cux2-CreERT2	('VISp', 'Cux2-CreERT2')	0.008497691926134823	0.09719626168224324	VISp	0.5194444444444445	704298735.0	0.4712962962962962
6	minustop25	Cux2-CreERT2	('VISp', 'Cux2-CreERT2')	1.9492039349948495e-07	-0.28627069133398286	VISp	0.30555555555555547	712178511.0	0.40763888888888894
2	minustop25	Rbp4-Cre_KL100	('VISp', 'Rbp4-Cre_KL100')	1.3852520781212774e-06	0.2144302090357385	VISp	0.4561111111111111	649401936.0	0.3677777777777777
0	minustop25	Rorb-IRES2-Cre	('VISp', 'Rorb-IRES2-Cre')	2.0152212384295336e-08	0.4654545454545454	VISp	0.4035714285714285	587344053.0	0.2511904761904762
1	minustop25	Rorb-IRES2-Cre	('VISp', 'Rorb-IRES2-Cre')	4.504322112705282e-11	0.4144736842105263	VISp	0.5734375	644026238.0	0.3765625
0	minustop25	Cux2-CreERT2	('VISpm', 'Cux2-CreERT2')	2.6694713877402857e-09	-0.2193927522037215	VISpm	0.3443181818181819	502376461.0	0.42916666666666664
1	minustop25	Cux2-CreERT2	('VISpm', 'Cux2-CreERT2')	7.043620777040637e-10	0.33032395114179486	VISpm	0.4353174603174603	505845219.0	0.31190476190476196
2	minustop25	Cux2-CreERT2	('VISpm', 'Cux2-CreERT2')	7.380285855777029e-10	0.42600896860986576	VISpm	0.20492424242424245	663866413.0	0.13295454545454544
3	minustop25	Cux2-CreERT2	('VISpm', 'Cux2-CreERT2')	0.003338612259442543	0.28158844765342944	VISpm	0.21944444444444444	716956096.0	0.1652777777777778
0	minustop25	Rbp4-Cre_KL100	('VISpm', 'Rbp4-Cre_KL100')	0.0009520740392726185	0.1270044900577294	VISpm	0.32896825396825397	508563988.0	0.28968253968253965
1	minustop25	Rorb-IRES2-Cre	('VISpm', 'Rorb-IRES2-Cre')	0.04926066741360384	0.07181328545780986	VISpm	0.38466666666666666	587339481.0	0.35799999999999993
2	minustop25	Rorb-IRES2-Cre	('VISpm', 'Rorb-IRES2-Cre')	0.0032599394371983655	0.15175097276264596	VISpm	0.170679012345679	605800963.0	0.14660493827160492
0	minustop25	Cux2-CreERT2	('VISrl', 'Cux2-CreERT2')	3.130582101998865e-07	0.20251647693229488	VISrl	0.3646825396825397	571541565.0	0.2976190476190476
1	minustop25	Cux2-CreERT2	('VISrl', 'Cux2-CreERT2')	0.0020523338723804135	-0.20667726550079507	VISrl	0.16785714285714284	593552712.0	0.20654761904761906
0	minustop25	Rbp4-Cre_KL100	('VISrl', 'Rbp4-Cre_KL100')	0.02760325080301779	0.13953488372093048	VISrl	0.1916666666666667	580051759.0	0.16666666666666666
2	minustop25	Rorb-IRES2-Cre	('VISrl', 'Rorb-IRES2-Cre')	0.002322230016116475	-0.24050632911392417	VISrl	0.09652777777777778	640198011.0	0.12291666666666669
