# Supplementary material for: Reduced neural activity but improved coding in rodent higher-order visual cortex during locomotion
Source: Nat Commun. 2022 Mar 30;13:1676. doi: 10.1038/s41467-022-29200-z (PMC8967903; doi:10.1038/s41467-022-29200-z)
Supplement: Supplementary file 3 — Dataset 1 [file 41467_2022_29200_MOESM3_ESM.zip › SOURCEDATA/3h.csv]

	condition_dec	cre_line	dataset_key	pvalue	ratio	region	run_score	specimen_id	stat_score
1	minustop50	Cux2-CreERT2	('VISal', 'Cux2-CreERT2')	0.0017226570286592812	-0.08383233532934127	VISal	0.4166666666666667	506773892.0	0.453125
2	minustop50	Cux2-CreERT2	('VISal', 'Cux2-CreERT2')	0.0001365242843328576	0.33695652173913043	VISal	0.19907407407407407	507464107.0	0.14166666666666666
3	minustop50	Cux2-CreERT2	('VISal', 'Cux2-CreERT2')	0.0018114979761081485	-0.1204410517387617	VISal	0.28854166666666664	557225279.0	0.3255208333333333
0	minustop50	Cux2-CreERT2	('VISam', 'Cux2-CreERT2')	0.0005410676633050241	0.3030303030303029	VISam	0.15833333333333333	557304694.0	0.11666666666666667
1	minustop50	Cux2-CreERT2	('VISam', 'Cux2-CreERT2')	0.018736944180866532	0.06232741617357031	VISam	0.5445833333333334	565216523.0	0.5116666666666666
2	minustop50	Cux2-CreERT2	('VISam', 'Cux2-CreERT2')	0.0063772460981731185	-0.12512413108242315	VISam	0.19666666666666666	566307038.0	0.22291666666666668
3	minustop50	Cux2-CreERT2	('VISam', 'Cux2-CreERT2')	7.43858705279277e-09	0.5795918367346939	VISam	0.32916666666666666	570305847.0	0.18125
4	minustop50	Cux2-CreERT2	('VISam', 'Cux2-CreERT2')	1.018768935242708e-05	-0.2710280373831775	VISam	0.17129629629629634	595229536.0	0.22500000000000003
6	minustop50	Cux2-CreERT2	('VISam', 'Cux2-CreERT2')	0.0029618532238485373	0.2650602409638552	VISam	0.16785714285714284	710469199.0	0.1285714285714286
0	minustop50	Rbp4-Cre_KL100	('VISam', 'Rbp4-Cre_KL100')	8.93338459269216e-05	-0.2286348501664817	VISam	0.2078125	575302108.0	0.26145833333333335
2	minustop50	Rbp4-Cre_KL100	('VISam', 'Rbp4-Cre_KL100')	0.0003988101938466105	-0.2504173622704505	VISam	0.18194444444444446	601904502.0	0.23402777777777775
0	minustop50	Rorb-IRES2-Cre	('VISam', 'Rorb-IRES2-Cre')	3.973938758187631e-06	-0.2901234567901234	VISam	0.15388888888888894	551834174.0	0.20611111111111116
1	minustop50	Rorb-IRES2-Cre	('VISam', 'Rorb-IRES2-Cre')	0.0007295106100696473	0.1454898157129001	VISam	0.28802083333333334	605606109.0	0.24895833333333334
2	minustop50	Rorb-IRES2-Cre	('VISam', 'Rorb-IRES2-Cre')	0.0002458568754521645	-0.24013434089000815	VISam	0.19848484848484851	611638995.0	0.2526515151515151
1	minustop50	Cux2-CreERT2	('VISl', 'Cux2-CreERT2')	5.185675139382169e-07	-0.389380530973451	VISl	0.20681818181818182	506823562.0	0.3068181818181817
2	minustop50	Cux2-CreERT2	('VISl', 'Cux2-CreERT2')	3.2070402775202246e-06	-0.42176870748299344	VISl	0.13809523809523808	699155265.0	0.21190476190476193
1	minustop50	Rbp4-Cre_KL100	('VISl', 'Rbp4-Cre_KL100')	0.003758531924778052	-0.177083333333333	VISl	0.2430555555555556	572606382.0	0.29027777777777775
2	minustop50	Rbp4-Cre_KL100	('VISl', 'Rbp4-Cre_KL100')	4.801068993625726e-07	-0.38320209973753255	VISl	0.14259259259259263	573850303.0	0.2101851851851852
0	minustop50	Cux2-CreERT2	('VISp', 'Cux2-CreERT2')	0.0016797555161960338	-0.1338112305854239	VISp	0.36157407407407405	501271265.0	0.4134259259259258
3	minustop50	Cux2-CreERT2	('VISp', 'Cux2-CreERT2')	1.1207914923462205e-09	-0.4525993883792047	VISp	0.3513888888888889	503109347.0	0.5569444444444444
6	minustop50	Cux2-CreERT2	('VISp', 'Cux2-CreERT2')	3.999807467435263e-09	-0.41938883034773417	VISp	0.2604166666666667	712178511.0	0.398611111111111
0	minustop50	Rbp4-Cre_KL100	('VISp', 'Rbp4-Cre_KL100')	0.0003877821295709836	0.5321100917431195	VISp	0.19166666666666668	571137446.0	0.11111111111111109
1	minustop50	Rbp4-Cre_KL100	('VISp', 'Rbp4-Cre_KL100')	0.00017835554843874464	-0.25132743362831894	VISp	0.13722222222222222	637115675.0	0.17666666666666672
0	minustop50	Rorb-IRES2-Cre	('VISp', 'Rorb-IRES2-Cre')	1.9312111696405408e-05	0.28063943161634114	VISp	0.3821428571428572	587344053.0	0.28809523809523807
0	minustop50	Cux2-CreERT2	('VISpm', 'Cux2-CreERT2')	4.685631959716094e-08	-0.18233618233618257	VISpm	0.36249999999999993	502376461.0	0.43522727272727274
1	minustop50	Cux2-CreERT2	('VISpm', 'Cux2-CreERT2')	2.597359981294573e-05	0.1536585365853658	VISpm	0.35039682539682543	505845219.0	0.30039682539682544
2	minustop50	Cux2-CreERT2	('VISpm', 'Cux2-CreERT2')	0.0004846055678053201	0.21465968586387418	VISpm	0.16022727272727272	663866413.0	0.12916666666666668
3	minustop50	Cux2-CreERT2	('VISpm', 'Cux2-CreERT2')	1.6905880509649904e-05	0.4875621890547266	VISpm	0.17361111111111113	716956096.0	0.10555555555555554
0	minustop50	Rbp4-Cre_KL100	('VISpm', 'Rbp4-Cre_KL100')	2.4327116616469627e-05	-0.1815235008103727	VISpm	0.22261904761904763	508563988.0	0.26706349206349206
0	minustop50	Rorb-IRES2-Cre	('VISpm', 'Rorb-IRES2-Cre')	1.204416246623813e-07	-0.20933521923620904	VISpm	0.22934782608695656	569896493.0	0.2829710144927536
1	minustop50	Rorb-IRES2-Cre	('VISpm', 'Rorb-IRES2-Cre')	0.0003665756780903349	-0.12952575216726198	VISpm	0.30566666666666653	587339481.0	0.348
3	minustop50	Rorb-IRES2-Cre	('VISpm', 'Rorb-IRES2-Cre')	7.19878817481734e-05	-0.20440881763527025	VISpm	0.21960784313725495	686441799.0	0.2696078431372549
0	minustop50	Cux2-CreERT2	('VISrl', 'Cux2-CreERT2')	2.2339876316665356e-06	-0.3075245365321704	VISrl	0.15396825396825395	571541565.0	0.20992063492063495
1	minustop50	Cux2-CreERT2	('VISrl', 'Cux2-CreERT2')	4.18250049245679e-09	-0.5365853658536585	VISrl	0.14285714285714285	593552712.0	0.24761904761904757
2	minustop50	Cux2-CreERT2	('VISrl', 'Cux2-CreERT2')	4.73402068419889e-11	-0.7241379310344827	VISrl	0.23125	662351164.0	0.49375
0	minustop50	Rorb-IRES2-Cre	('VISrl', 'Rorb-IRES2-Cre')	2.330615317998756e-09	-0.3441466854724964	VISrl	0.21268115942028987	553568031.0	0.3010869565217391
1	minustop50	Rorb-IRES2-Cre	('VISrl', 'Rorb-IRES2-Cre')	0.0013016645094378993	-0.275033377837116	VISrl	0.1121527777777778	588655112.0	0.14791666666666667
2	minustop50	Rorb-IRES2-Cre	('VISrl', 'Rorb-IRES2-Cre')	8.197497229004642e-07	-0.49562682215743453	VISrl	0.08958333333333332	640198011.0	0.1486111111111111
