# Supplementary material for: Reduced neural activity but improved coding in rodent higher-order visual cortex during locomotion
Source: Nat Commun. 2022 Mar 30;13:1676. doi: 10.1038/s41467-022-29200-z (PMC8967903; doi:10.1038/s41467-022-29200-z)
Supplement: Supplementary file 3 — Dataset 1 [file 41467_2022_29200_MOESM3_ESM.zip › SOURCEDATA/fig2ab.csv]

	cre_line	decoder	masked	ms	p_value	ratio	region	run_score	shuffled	stat_score
0	Cux2-CreERT2	lr	false	250	1.2960179071193322e-22	0.18805685083181917	VISal	0.6549206349206348	false	0.54234375
1	Cux2-CreERT2	lr	false	250	1.0689946700914036e-30	0.2285984397031315	VISal	0.5863265306122449	false	0.4660416666666667
2	Cux2-CreERT2	lr	false	250	4.062905785418846e-31	0.4900052895083217	VISal	0.31160714285714286	false	0.18896551724137933
3	Cux2-CreERT2	lr	false	250	5.845048447740008e-16	0.12164898062631811	VISal	0.4983529411764706	false	0.4412048192771085
0	Rbp4-Cre_KL100	lr	false	250	1.3281534254674373e-31	0.31958931861244233	VISal	0.46774193548387094	false	0.33885245901639344
1	Rbp4-Cre_KL100	lr	false	250	2.6059308718604797e-29	0.35983949605212057	VISal	0.32144578313253014	false	0.2234146341463415
0	Cux2-CreERT2	lr	false	250	0.0024769993118107544	-0.053169734151329	VISam	0.25319148936170216	false	0.26702127659574465
1	Cux2-CreERT2	lr	false	250	1.8091328363912796e-17	0.09564584873431702	VISam	0.5792727272727273	false	0.5263963963963963
2	Cux2-CreERT2	lr	false	250	7.348293170137731e-27	0.3091393078970721	VISam	0.32530000000000003	false	0.23819999999999997
3	Cux2-CreERT2	lr	false	250	5.845048447740008e-16	0.19698872074541185	VISam	0.36828125	false	0.3022388059701492
5	Cux2-CreERT2	lr	false	250	2.5178816781788386e-13	0.2258108449909527	VISam	0.32352941176470584	false	0.2578846153846154
6	Cux2-CreERT2	lr	false	250	5.203887109451555e-24	-0.32549809715692857	VISam	0.20204081632653056	false	0.2805882352941176
0	Rbp4-Cre_KL100	lr	false	250	4.581799740706428e-09	0.10934667413370218	VISam	0.3469148936170214	false	0.31094736842105264
1	Rbp4-Cre_KL100	lr	false	250	1.9873923761352205e-25	0.2934749893071563	VISam	0.3525454545454545	false	0.2623214285714286
2	Rbp4-Cre_KL100	lr	false	250	2.1058743089277928e-16	0.16822429906542055	VISam	0.19333333333333333	false	0.16333333333333333
3	Rbp4-Cre_KL100	lr	false	250	5.929723096637824e-20	0.16010962341714677	VISam	0.2946846846846847	false	0.251
1	Rorb-IRES2-Cre	lr	false	250	1.0134447501156894e-29	0.27900877875319496	VISam	0.36518518518518517	false	0.2757692307692307
2	Rorb-IRES2-Cre	lr	false	250	5.77566520509413e-10	0.12071289501273004	VISam	0.3	false	0.2658474576271187
0	Cux2-CreERT2	lr	false	250	5.695926665684859e-06	0.06399549591817573	VISl	0.585	false	0.5487234042553192
1	Cux2-CreERT2	lr	false	250	1.369690640796897e-23	0.1806451612903225	VISl	0.5633333333333332	false	0.47
0	Rbp4-Cre_KL100	lr	false	250	2.079212447240097e-32	0.3992588079160651	VISl	0.39790697674418607	false	0.2654761904761905
1	Rbp4-Cre_KL100	lr	false	250	3.877389502304699e-05	0.055933484504913006	VISl	0.3162790697674419	false	0.29906976744186053
3	Rbp4-Cre_KL100	lr	false	250	4.3184450847992336e-20	0.19510135135135134	VISl	0.5197999999999999	false	0.42739999999999995
0	Cux2-CreERT2	lr	false	250	1.1832348303467216e-24	0.16869538263450937	VISp	0.5373626373626373	false	0.453763440860215
1	Cux2-CreERT2	lr	false	250	2.2571298427628347e-13	-0.08052693937385794	VISp	0.6284745762711865	false	0.6812068965517243
2	Cux2-CreERT2	lr	false	250	6.21315368814174e-29	0.284198895027624	VISp	0.5742222222222221	false	0.43133333333333335
3	Cux2-CreERT2	lr	false	250	0.0036703094358181056	0.05015609454869814	VISp	0.5746153846153846	false	0.5465
4	Cux2-CreERT2	lr	false	250	1.3034828161874205e-30	0.24593159228220596	VISp	0.6093258426966291	false	0.47588235294117653
5	Cux2-CreERT2	lr	false	250	1.5636473367790812e-12	0.08932849631909033	VISp	0.5236065573770492	false	0.47883333333333333
6	Cux2-CreERT2	lr	false	250	4.045014849436189e-05	0.08516956702500517	VISp	0.36276923076923095	false	0.3331343283582089
0	Rbp4-Cre_KL100	lr	false	250	4.945090052992622e-33	0.3838496470482443	VISp	0.4998039215686274	false	0.3388461538461538
1	Rbp4-Cre_KL100	lr	false	250	3.914374152361914e-30	0.19842586097132797	VISp	0.2093589743589744	false	0.1715662650602409
2	Rbp4-Cre_KL100	lr	false	250	2.5239394239903128e-34	0.5764678100185967	VISp	0.6290666666666667	false	0.34756756756756757
0	Rorb-IRES2-Cre	lr	false	250	2.5239394239903128e-34	0.7041012835515584	VISp	0.6504166666666665	false	0.31170212765957445
1	Rorb-IRES2-Cre	lr	false	250	2.5239394239903128e-34	0.679014807429563	VISp	0.5843298969072164	false	0.288125
0	Cux2-CreERT2	lr	false	250	5.228563977815535e-15	0.1184878047832684	VISpm	0.4546788990825688	false	0.40381818181818185
1	Cux2-CreERT2	lr	false	250	6.839744077356578e-32	0.2936476525977973	VISpm	0.49303571428571435	false	0.36679245283018863
2	Cux2-CreERT2	lr	false	250	2.4054514112525901e-32	0.5399947436690886	VISpm	0.24778761061946902	false	0.14242990654205606
3	Cux2-CreERT2	lr	false	250	1.9753113846139837e-29	0.24648469809760137	VISpm	0.27714285714285714	false	0.21632653061224488
0	Rbp4-Cre_KL100	lr	false	250	2.5060753883137943e-27	0.20743741112595307	VISpm	0.41048076923076915	false	0.33333333333333337
1	Rbp4-Cre_KL100	lr	false	150	0.012263375366217395	-0.09855155292814892	VISpm	0.23595744680851066	false	0.26041666666666663
0	Rorb-IRES2-Cre	lr	false	150	0.025371374525362905	0.0344178167101987	VISpm	0.3376859504132231	false	0.3262601626016261
1	Rorb-IRES2-Cre	lr	false	250	4.202932144743563e-34	0.4304105707775975	VISpm	0.5172033898305085	false	0.33401639344262285
2	Rorb-IRES2-Cre	lr	false	250	9.635146466037664e-16	0.1904530547795457	VISpm	0.23666666666666664	false	0.19551181102362203
3	Rorb-IRES2-Cre	lr	false	250	1.4777380319013564e-26	0.2834994826651778	VISpm	0.27241379310344827	false	0.20477272727272722
0	Cux2-CreERT2	lr	false	250	3.564352686139979e-34	0.40878231980355345	VISrl	0.41277227722772286	false	0.2726732673267327
1	Cux2-CreERT2	lr	false	250	3.827110680624696e-07	0.05455243949289241	VISrl	0.18830985915492957	false	0.17830985915492964
2	Cux2-CreERT2	lr	false	250	2.5239394239903128e-34	0.7010714085376115	VISrl	0.44095238095238093	false	0.21205128205128204
3	Cux2-CreERT2	lr	false	250	5.203887109451555e-24	0.2663529411764702	VISrl	0.23153846153846153	false	0.17711538461538467
0	Rbp4-Cre_KL100	lr	false	250	9.414000331854811e-34	0.4808421298186269	VISrl	0.2529824561403508	false	0.15491525423728814
0	Rorb-IRES2-Cre	lr	false	250	8.738263729916731e-34	0.34898065865133304	VISrl	0.4680833333333333	false	0.32899999999999996
1	Rorb-IRES2-Cre	lr	false	250	4.766994884787909e-12	0.1353700335006214	VISrl	0.1724590163934426	false	0.15059322033898304
