# Supplementary material for: Reduced neural activity but improved coding in rodent higher-order visual cortex during locomotion
Source: Nat Commun. 2022 Mar 30;13:1676. doi: 10.1038/s41467-022-29200-z (PMC8967903; doi:10.1038/s41467-022-29200-z)
Supplement: Supplementary file 3 — Dataset 1 [file 41467_2022_29200_MOESM3_ESM.zip › SOURCEDATA/fig2cd.csv]

	cre_line	decoder	masked	ms	p_value	ratio	region	run_score	shuffled	stat_score
0	Cux2-CreERT2	lr	true	250	0.0003777910553089373	0.08796970579667912	VISal	0.28444444444444433	false	0.2604761904761904
1	Cux2-CreERT2	lr	true	150	0.04863074855325525	0.052480528042382533	VISal	0.27346938775510204	false	0.2594845360824742
2	Cux2-CreERT2	lr	true	250	4.508525743598327e-25	0.34973404255319157	VISal	0.31	false	0.217719298245614
3	Cux2-CreERT2	lr	true	250	2.3132336000697977e-27	0.23937805264681444	VISal	0.3454117647058824	false	0.27156626506024095
0	Rbp4-Cre_KL100	lr	true	250	1.2463537785272799e-19	0.23640649416002338	VISal	0.3404838709677419	false	0.26849999999999996
1	Rbp4-Cre_KL100	lr	true	250	5.881784178649553e-28	0.36188696295079287	VISal	0.3379518072289157	false	0.23439024390243904
0	Cux2-CreERT2	lr	true	250	2.0239991400975764e-27	-0.36573729592506676	VISam	0.1621276595744681	false	0.23469387755102042
2	Cux2-CreERT2	lr	true	250	2.8815134165339033e-06	-0.09494652708575216	VISam	0.22949999999999998	false	0.25237623762376243
3	Cux2-CreERT2	lr	true	250	6.112842971412602e-11	0.12291952804784405	VISam	0.2359375	false	0.20861538461538462
5	Cux2-CreERT2	lr	true	250	1.137902918813437e-12	0.19116570405922065	VISam	0.3047058823529411	false	0.2515384615384615
0	Rbp4-Cre_KL100	lr	true	250	3.178299093044875e-19	0.17898137942637804	VISam	0.3553191489361703	false	0.2969473684210526
1	Rbp4-Cre_KL100	lr	true	250	1.7342412327171578e-20	0.23753091889098113	VISam	0.3443636363636364	false	0.27125
2	Rbp4-Cre_KL100	lr	true	250	1.0905077998112297e-06	-0.12083847102342822	VISam	0.1905	false	0.21500000000000008
3	Rbp4-Cre_KL100	lr	true	250	4.404289911427253e-29	0.20746083867147533	VISam	0.29387387387387387	false	0.23863636363636367
1	Rorb-IRES2-Cre	lr	true	250	9.89051700961437e-15	0.13892864853626755	VISam	0.31753086419753085	false	0.27628205128205124
2	Rorb-IRES2-Cre	lr	true	250	0.0004502916186018785	0.06777530430776077	VISam	0.3016379310344827	false	0.281864406779661
0	Cux2-CreERT2	lr	true	250	1.1585280261680409e-11	0.15578196580669387	VISl	0.4260416666666667	false	0.36446808510638307
1	Cux2-CreERT2	lr	true	250	4.6066538240020685e-08	0.09997474404056521	VISl	0.44300000000000006	false	0.4008196721311475
2	Cux2-CreERT2	lr	true	250	1.492372494344986e-11	0.11171144315683579	VISl	0.24682926829268292	false	0.2207142857142857
0	Rbp4-Cre_KL100	lr	true	250	1.7825919759861177e-19	0.17697308017187519	VISl	0.39162790697674416	false	0.32795454545454555
1	Rbp4-Cre_KL100	lr	true	250	0.0012693088738981318	-0.045003040745996196	VISl	0.28034883720930237	false	0.2932558139534884
2	Rbp4-Cre_KL100	lr	true	250	5.794059553846565e-09	0.0941672522839074	VISl	0.24833333333333335	false	0.22599999999999998
3	Rbp4-Cre_KL100	lr	true	250	2.2120613136459596e-09	0.11850428576775744	VISl	0.49939999999999996	false	0.4435294117647059
0	Cux2-CreERT2	lr	true	250	7.693906962622353e-07	0.06425014454797048	VISp	0.5394505494505494	false	0.5058695652173912
1	Cux2-CreERT2	lr	true	250	1.302907352560154e-32	0.3042665959236201	VISp	0.6177966101694915	false	0.4546428571428571
2	Cux2-CreERT2	lr	true	250	3.171647439186722e-32	0.41312384473197755	VISp	0.5802222222222222	false	0.38155555555555565
3	Cux2-CreERT2	lr	true	250	4.619747120236647e-06	0.06386576482830379	VISp	0.5953846153846153	false	0.5585365853658536
4	Cux2-CreERT2	lr	true	250	1.0010242012503586e-32	0.3117293708504585	VISp	0.6161797752808988	false	0.44999999999999996
5	Cux2-CreERT2	lr	true	250	2.381772696457781e-12	0.12068965517241372	VISp	0.5242622950819672	false	0.46459016393442626
6	Cux2-CreERT2	lr	true	250	6.401064002353843e-08	0.11408823661415562	VISp	0.36800000000000005	false	0.32828125
0	Rbp4-Cre_KL100	lr	true	250	6.636928434891015e-33	0.4926855877150931	VISp	0.28431372549019607	false	0.17192307692307696
1	Rbp4-Cre_KL100	lr	true	250	4.897360790276743e-06	0.09243031714402321	VISp	0.2069230769230769	false	0.18864197530864196
2	Rbp4-Cre_KL100	lr	true	250	4.667211042196274e-34	0.4225352112676054	VISp	0.5345945945945946	false	0.34810810810810816
0	Rorb-IRES2-Cre	lr	true	250	2.5239394239903128e-34	0.6376315145583556	VISp	0.5734042553191488	false	0.29617021276595745
1	Rorb-IRES2-Cre	lr	true	250	2.5239394239903128e-34	0.7639180962921969	VISp	0.6503125	false	0.29083333333333333
0	Cux2-CreERT2	lr	true	250	5.306751049577017e-09	0.09473318697499332	VISpm	0.4603669724770642	false	0.41872727272727267
1	Cux2-CreERT2	lr	true	250	1.1649430828382335e-29	0.30544445125002495	VISpm	0.4161607142857144	false	0.30588785046728967
2	Cux2-CreERT2	lr	true	250	2.6605458092089387e-33	0.5351405457737813	VISpm	0.2531858407079646	false	0.14629629629629629
3	Cux2-CreERT2	lr	true	250	4.667211042196274e-34	0.5510948905109491	VISpm	0.28530612244897957	false	0.16204081632653058
0	Rbp4-Cre_KL100	lr	true	250	6.187837887084988e-09	0.10172744721689066	VISpm	0.32205882352941173	false	0.2908823529411764
1	Rorb-IRES2-Cre	lr	true	250	2.5239394239903128e-34	0.44241112323053894	VISpm	0.5247899159663865	false	0.33467213114754096
2	Rorb-IRES2-Cre	lr	true	250	8.158734439892821e-15	0.18598853711866734	VISpm	0.23844961240310078	false	0.19787401574803154
3	Rorb-IRES2-Cre	lr	true	250	6.871302933371849e-07	0.11957034445287018	VISpm	0.23183908045977017	false	0.20568181818181816
0	Cux2-CreERT2	lr	true	250	2.5239394239903128e-34	0.4331693605059733	VISrl	0.42851485148514856	false	0.27594059405940596
2	Cux2-CreERT2	lr	true	250	2.5239394239903128e-34	0.7614259081407827	VISrl	0.4364285714285714	false	0.19575000000000004
3	Cux2-CreERT2	lr	true	250	8.949268849063567e-19	0.2761826824299619	VISrl	0.23716981132075474	false	0.17961538461538462
0	Rbp4-Cre_KL100	lr	true	250	0.002487026483253794	-0.0521266205787168	VISrl	0.15122807017543857	false	0.1593220338983051
0	Rorb-IRES2-Cre	lr	true	250	3.728275139575259e-34	0.37685046316718124	VISrl	0.47166666666666657	false	0.3221008403361344
1	Rorb-IRES2-Cre	lr	true	250	1.3283367287084663e-06	0.10313575815337182	VISrl	0.1653719008264463	false	0.1491525423728814
