# Supplementary material for: Reduced neural activity but improved coding in rodent higher-order visual cortex during locomotion
Source: Nat Commun. 2022 Mar 30;13:1676. doi: 10.1038/s41467-022-29200-z (PMC8967903; doi:10.1038/s41467-022-29200-z)
Supplement: Supplementary file 3 — Dataset 1 [file 41467_2022_29200_MOESM3_ESM.zip › SOURCEDATA/fig2ef.csv]

	cre_line	decoder	masked	ms	p_value	ratio	region	run_score	shuffled	stat_score
0	Cux2-CreERT2	lr	false	250	4.176328928483339e-25	0.20243682488694636	VISal	0.6223809523809524	true	0.50796875
1	Cux2-CreERT2	lr	false	250	1.1358340152363277e-26	0.19352367321595834	VISal	0.5538775510204083	true	0.45614583333333336
2	Cux2-CreERT2	lr	false	250	3.5779623196131015e-24	0.43417945292363336	VISal	0.27767857142857144	true	0.17862068965517242
3	Cux2-CreERT2	lr	false	250	5.644236298306825e-19	0.1260148656375072	VISal	0.49411764705882355	true	0.4355421686746988
0	Rbp4-Cre_KL100	lr	false	250	3.958542561203044e-34	0.3730573857063826	VISal	0.4990322580645162	true	0.34213114754098356
1	Rbp4-Cre_KL100	lr	false	250	1.1500324887736625e-31	0.3876134781397937	VISal	0.3149397590361446	true	0.21268292682926834
0	Cux2-CreERT2	lr	false	250	0.0024078383812194543	-0.07346938775510235	VISam	0.251063829787234	true	0.27021276595744687
1	Cux2-CreERT2	lr	false	250	6.23316544177267e-09	0.06570692479766228	VISam	0.5708181818181819	true	0.5345045045045045
2	Cux2-CreERT2	lr	false	250	3.969716060228523e-30	0.3868055555555559	VISam	0.3437000000000001	true	0.2323
3	Cux2-CreERT2	lr	false	250	9.034437336513417e-13	0.18695983686497042	VISam	0.35953125	true	0.2980597014925373
4	Cux2-CreERT2	lr	false	250	3.0819002795603456e-08	-0.15258643098518343	VISam	0.2037362637362637	true	0.23739130434782607
5	Cux2-CreERT2	lr	false	250	5.228563977815535e-15	0.21416065550808888	VISam	0.2980392156862745	true	0.24038461538461536
6	Cux2-CreERT2	lr	false	250	1.67230564444832e-29	-0.3700972175662087	VISam	0.20428571428571424	true	0.29705882352941176
0	Rbp4-Cre_KL100	lr	false	250	6.743136034445806e-10	0.12525038848701964	VISam	0.32851063829787236	true	0.28978947368421054
1	Rbp4-Cre_KL100	lr	false	250	1.3861652768195159e-25	0.2858323860700632	VISam	0.3590909090909092	true	0.2692857142857143
2	Rbp4-Cre_KL100	lr	false	250	1.912691495423751e-21	0.2382939267501159	VISam	0.20116666666666666	true	0.15833333333333333
3	Rbp4-Cre_KL100	lr	false	250	5.366092961575693e-17	0.1584552178974404	VISam	0.2927027027027027	true	0.24972727272727271
0	Rorb-IRES2-Cre	lr	false	250	0.002219860722659384	0.049669360764144	VISam	0.2264285714285714	true	0.21545454545454543
1	Rorb-IRES2-Cre	lr	false	250	1.5078697599927698e-27	0.26429868276537094	VISam	0.3597530864197531	true	0.27576923076923077
2	Rorb-IRES2-Cre	lr	false	250	5.868750707347102e-14	0.1569882870542057	VISam	0.3123275862068966	true	0.266864406779661
1	Cux2-CreERT2	lr	false	250	1.1210423980006613e-22	0.19680171609975342	VISl	0.5478333333333333	true	0.4496774193548388
2	Cux2-CreERT2	lr	false	250	6.954781635464369e-10	-0.1852238138822074	VISl	0.24756097560975615	true	0.2980952380952381
0	Rbp4-Cre_KL100	lr	false	250	7.634504299259596e-29	0.40819602151455675	VISl	0.3904651162790698	true	0.25809523809523804
1	Rbp4-Cre_KL100	lr	false	250	1.847809760881868e-12	0.12183486238532111	VISl	0.3361627906976745	true	0.2975581395348838
3	Rbp4-Cre_KL100	lr	false	250	1.1676503670027664e-07	0.10004239084357795	VISl	0.4954	true	0.44819999999999993
0	Cux2-CreERT2	lr	false	250	4.239684238233185e-23	0.16566229752133346	VISp	0.5348351648351648	true	0.453010752688172
1	Cux2-CreERT2	lr	false	250	6.163427280390692e-19	-0.11279538983918358	VISp	0.6033898305084746	true	0.6755172413793104
2	Cux2-CreERT2	lr	false	250	1.0612854551019657e-21	0.20351814740592264	VISp	0.5497777777777777	true	0.4482222222222223
4	Cux2-CreERT2	lr	false	250	1.6077266852797107e-33	0.33537805494035833	VISp	0.6356179775280899	true	0.45305882352941174
5	Cux2-CreERT2	lr	false	250	1.0680362122100323e-14	0.09480763765782098	VISp	0.5286885245901639	true	0.48083333333333333
6	Cux2-CreERT2	lr	false	150	0.016095710085476028	-0.04049303552607492	VISp	0.3564615384615385	true	0.3711940298507463
0	Rbp4-Cre_KL100	lr	false	250	8.289490155080614e-29	0.35059781987102234	VISp	0.5037254901960784	true	0.3534615384615384
1	Rbp4-Cre_KL100	lr	false	250	8.048486358990512e-31	0.23365542680726578	VISp	0.21512820512820516	true	0.17012048192771076
2	Rbp4-Cre_KL100	lr	false	250	2.5239394239903128e-34	0.544608539533496	VISp	0.6301333333333333	true	0.3604054054054055
0	Rorb-IRES2-Cre	lr	false	250	2.5239394239903128e-34	0.723871149247433	VISp	0.6866666666666668	true	0.32170212765957445
1	Rorb-IRES2-Cre	lr	false	250	2.5239394239903128e-34	0.7821743421763593	VISp	0.622061855670103	true	0.27229166666666665
0	Cux2-CreERT2	lr	false	250	1.0204106685467109e-18	0.13166194855967284	VISpm	0.4400917431192661	true	0.38572727272727275
1	Cux2-CreERT2	lr	false	250	1.6344998738058854e-30	0.26666071923805684	VISpm	0.49223214285714284	true	0.3764150943396226
2	Cux2-CreERT2	lr	false	250	5.6686953742353e-34	0.6234351131803972	VISpm	0.28159292035398226	true	0.14775700934579436
3	Cux2-CreERT2	lr	false	250	1.5078697599927698e-27	0.25845902975947815	VISpm	0.2826530612244898	true	0.2179591836734694
0	Rbp4-Cre_KL100	lr	false	250	5.339708864631557e-34	0.36842028143148087	VISpm	0.4571153846153846	true	0.31490196078431376
1	Rorb-IRES2-Cre	lr	false	250	5.182400165757454e-34	0.4058088150740068	VISpm	0.5086440677966102	true	0.3370491803278688
2	Rorb-IRES2-Cre	lr	false	250	1.831665752265741e-12	0.17794010643306532	VISpm	0.23294573643410849	true	0.19488188976377954
3	Rorb-IRES2-Cre	lr	false	250	9.986405999024995e-21	0.2433588860436386	VISpm	0.26862068965517244	true	0.21034090909090913
0	Cux2-CreERT2	lr	false	250	3.11432576902986e-34	0.391722948699526	VISrl	0.411980198019802	true	0.277029702970297
1	Cux2-CreERT2	lr	false	250	1.544469684422618e-07	0.058461538461538495	VISrl	0.18845070422535215	true	0.17774647887323947
2	Cux2-CreERT2	lr	false	250	2.5239394239903128e-34	0.6913905798524421	VISrl	0.4392857142857143	true	0.21358974358974353
3	Cux2-CreERT2	lr	false	250	3.1550102064137377e-22	0.2883720930232553	VISrl	0.23653846153846153	true	0.17692307692307702
0	Rbp4-Cre_KL100	lr	false	250	1.560705249581042e-33	0.4569513699780247	VISrl	0.2501754385964912	true	0.15711864406779663
0	Rorb-IRES2-Cre	lr	false	250	3.4075919942881813e-34	0.3952951060701534	VISrl	0.47516666666666674	true	0.31833333333333336
1	Rorb-IRES2-Cre	lr	false	250	1.4782182309633295e-18	0.16740538262080198	VISrl	0.17680327868852455	true	0.14949152542372884
