# Supplementary material for: Reduced neural activity but improved coding in rodent higher-order visual cortex during locomotion
Source: Nat Commun. 2022 Mar 30;13:1676. doi: 10.1038/s41467-022-29200-z (PMC8967903; doi:10.1038/s41467-022-29200-z)
Supplement: Supplementary file 3 — Dataset 1 [file 41467_2022_29200_MOESM3_ESM.zip › SOURCEDATA/fig2gh.csv]

	cre_line	decoder	masked	ms	p_value	ratio	region	run_score	shuffled	stat_score
0	Cux2-CreERT2	lr	true	150	0.017783889415346504	0.05865764241398767	VISal	0.28968253968253965	true	0.2731746031746031
1	Cux2-CreERT2	lr	true	250	3.6382629568477386e-05	0.1211411962027726	VISal	0.2640816326530613	true	0.23391752577319586
2	Cux2-CreERT2	lr	true	250	9.075995003492418e-16	0.25462285486231223	VISal	0.27875	true	0.2157894736842105
3	Cux2-CreERT2	lr	true	250	8.578850119354953e-28	0.2721457296786691	VISal	0.34776470588235286	true	0.26445783132530126
0	Rbp4-Cre_KL100	lr	true	250	9.556366595554896e-19	0.23656283566057995	VISal	0.3498387096774193	true	0.2758333333333333
1	Rbp4-Cre_KL100	lr	true	250	4.071079696268216e-25	0.2964028273292941	VISal	0.2891566265060241	true	0.2145121951219512
0	Cux2-CreERT2	lr	true	250	1.8607116224209032e-22	-0.35721324287283807	VISam	0.1574468085106383	true	0.2259183673469388
3	Cux2-CreERT2	lr	true	250	0.0004502916186018785	0.05080325810501921	VISam	0.2296875	true	0.21830769230769229
4	Cux2-CreERT2	lr	true	250	0.0036703094358181056	-0.0801364956278744	VISam	0.20967032967032967	true	0.22717391304347825
5	Cux2-CreERT2	lr	true	250	2.487258582590888e-18	0.2619657823647568	VISam	0.30784313725490187	true	0.23653846153846156
0	Rbp4-Cre_KL100	lr	true	250	0.0011652032241459259	0.04657421118578414	VISam	0.32191489361702125	true	0.30726315789473685
1	Rbp4-Cre_KL100	lr	true	250	1.2764082765742196e-16	0.20506647406575204	VISam	0.3345454545454546	true	0.27232142857142855
3	Rbp4-Cre_KL100	lr	true	250	7.25177603966394e-27	0.19995886645933708	VISam	0.28909909909909914	true	0.23654545454545456
1	Rorb-IRES2-Cre	lr	true	250	4.022173747759246e-11	0.13813512878728593	VISam	0.32419753086419756	true	0.28230769230769226
2	Rorb-IRES2-Cre	lr	true	250	2.3487686272199277e-09	0.122425297360023	VISam	0.30999999999999994	true	0.2742372881355932
0	Cux2-CreERT2	lr	true	250	1.2764082765742196e-16	0.1926811400397686	VISl	0.41791666666666666	true	0.34446808510638305
1	Cux2-CreERT2	lr	true	250	1.3298345017812278e-16	0.15499079869928586	VISl	0.44633333333333347	true	0.38213114754098365
2	Cux2-CreERT2	lr	true	250	3.6166102864015354e-10	0.09676265647160394	VISl	0.24682926829268298	true	0.22404761904761908
0	Rbp4-Cre_KL100	lr	true	250	1.0026628475621607e-15	0.15662007587231452	VISl	0.39511627906976726	true	0.3377272727272728
2	Rbp4-Cre_KL100	lr	true	250	0.0008374442559695902	0.05253940455341523	VISl	0.24416666666666667	true	0.23166666666666663
3	Rbp4-Cre_KL100	lr	true	250	5.261680032853229e-10	0.10700408488592213	VISl	0.49760000000000004	true	0.4470588235294118
0	Cux2-CreERT2	lr	true	250	7.951743282141086e-17	0.12033712224395951	VISp	0.5369230769230768	true	0.4759782608695652
1	Cux2-CreERT2	lr	true	250	2.5943809937121304e-21	0.15168840944690173	VISp	0.5883050847457628	true	0.5053571428571427
2	Cux2-CreERT2	lr	true	250	9.679732504117284e-31	0.330915047975661	VISp	0.5533333333333332	true	0.3962222222222222
4	Cux2-CreERT2	lr	true	250	1.38589337150345e-33	0.3353322116606029	VISp	0.6365168539325843	true	0.45372093023255816
5	Cux2-CreERT2	lr	true	250	8.897596053387961e-15	0.1479488903833222	VISp	0.5236065573770492	true	0.45147540983606554
6	Cux2-CreERT2	lr	true	250	3.0220398963073856e-06	0.11859888215252547	VISp	0.3710769230769231	true	0.32953125
0	Rbp4-Cre_KL100	lr	true	250	3.732533557833125e-29	0.455683425857747	VISp	0.27980392156862743	true	0.17596153846153842
1	Rbp4-Cre_KL100	lr	true	250	1.0702646890345269e-07	0.11127055447081786	VISp	0.21307692307692305	true	0.19061728395061728
2	Rbp4-Cre_KL100	lr	true	250	3.3568758082015105e-34	0.4518529117184147	VISp	0.578918918918919	true	0.3655405405405406
0	Rorb-IRES2-Cre	lr	true	250	2.5239394239903128e-34	0.560595487322633	VISp	0.585531914893617	true	0.32914893617021285
1	Rorb-IRES2-Cre	lr	true	250	2.5239394239903128e-34	0.8338448049101271	VISp	0.6733333333333333	true	0.27708333333333335
0	Cux2-CreERT2	lr	true	250	3.6382629568477386e-05	0.06244958420720719	VISpm	0.4398165137614679	true	0.41318181818181815
1	Cux2-CreERT2	lr	true	250	3.313026993251204e-32	0.3378336596928786	VISpm	0.430625	true	0.3061682242990654
2	Cux2-CreERT2	lr	true	250	2.8461468543672125e-34	0.6375060804418519	VISpm	0.2821238938053097	true	0.14574074074074073
3	Cux2-CreERT2	lr	true	250	2.600922345568294e-34	0.587914584279873	VISpm	0.2906122448979592	true	0.15857142857142856
0	Rbp4-Cre_KL100	lr	true	250	6.35756165846385e-08	0.09401982731052178	VISpm	0.3209803921568628	true	0.29215686274509794
1	Rorb-IRES2-Cre	lr	true	250	2.5239394239903128e-34	0.43528881737731284	VISpm	0.5212605042016807	true	0.3349180327868853
2	Rorb-IRES2-Cre	lr	true	250	1.8879933910572532e-11	0.1785099086627226	VISpm	0.23100775193798448	true	0.1931496062992126
3	Rorb-IRES2-Cre	lr	true	250	1.4474094154200316e-06	0.11183428470546718	VISpm	0.23436781609195406	true	0.20954545454545453
0	Cux2-CreERT2	lr	true	250	2.5239394239903128e-34	0.41415428167020557	VISrl	0.4221782178217823	true	0.2773267326732673
2	Cux2-CreERT2	lr	true	250	2.7619548486352597e-34	0.7962250961202376	VISrl	0.45238095238095233	true	0.19474999999999998
3	Cux2-CreERT2	lr	true	250	1.3847998744758458e-18	0.2638352182082459	VISrl	0.23169811320754716	true	0.17769230769230773
0	Rorb-IRES2-Cre	lr	true	250	8.869440981121091e-34	0.38745179477241115	VISrl	0.4701666666666667	true	0.31756302521008395
1	Rorb-IRES2-Cre	lr	true	250	9.755557107623096e-10	0.13267248721848204	VISrl	0.1696694214876033	true	0.1485593220338983
